# Supplementary material for: Economic policy uncertainty and common prosperity within the enterprise: Evidence from the Chinese market
Source: PLoS One. 2024 Oct 21;19(10):e0309370. doi: 10.1371/journal.pone.0309370 (PMC11493295; doi:10.1371/journal.pone.0309370)
Supplement: S1 Data — (XLSX) [file pone.0309370.s001.xlsx]

## Sheet: Sheet1
id	year	ROE	Cashflow	Loss	Top5	Balance1	TobinQ	SOE	Mfee	EPU	epum	cps	sr	lp	PC	con	zhou_time
2	2011	0.189507	0.0114427	0	0.194724	0.0831905	1.04268	0	0.0359169	140.305	157.352	7	84.56	12.1404	1	956.06	2
2	2012	0.208875	0.0098362	0	0.193658	0.0860874	1.07689	0	0.0269629	165.743	157.977	8	86.71	12.453	1	973.97	2
2	2013	0.195093	0.0040147	0	0.187696	0.082633	0.968694	0	0.0221745	155.75	137.961	8	83.73	12.4058	1	895.21	2
2	2014	0.174285	0.0820694	0	0.335616	0.799105	1.06491	0	0.0266594	140.869	92.4672	9	70.74	12.4408	1	780.41	2
2	2015	0.205782	0.0262492	0	0.42804	0.781433	1.19235	0	0.0242663	125.028	112.941	9	90.01	12.3916	1	859.8	2
2	2016	0.190279	0.0476313	0	0.444522	0.781433	1.06901	0	0.0282794	150.631	145.128	9	76.52	12.2667	1	773.35	2
2	2017	0.213626	0.0706423	0	0.569841	0.405482	1.11796	0	0.0364999	152.293	142.396	9	41.89	12.4585	0	750.32	3
2	2018	0.233355	0.0219931	0	0.601533	0.405482	1.01574	0	0.0347381	129.04	153.193	9	41.95	12.4149	0	836.33	2
2	2019	0.217825	0.0264096	0	0.545858	0.486571	1.04627	0	0.02995	128.398	188.696	9	39.86	12.4768	0	830.81	2
2	2020	0.191154	0.0284553	0	0.543844	0.583908	0.992654	0	0.0245473	136.59	326.32	9	40.04	12.4535	0	820.19	2
6	2011	0.159389	0.144024	0	0.407383	0.335188	1.13711	1	0.0285315	140.305	157.352	4	60.82	10.4666	0	602.66	3
6	2012	0.195581	0.233491	0	0.433425	0.338868	1.29655	1	0.0202522	165.743	157.977	4	68.92	10.6522	0	713.73	2
6	2013	0.18046	-0.0893136	0	0.471863	0.49586	1.24549	1	0.0156416	155.75	137.961	4	67.28	11.0964	0	668.87	2
6	2014	0.121993	-0.0934173	0	0.399162	0.550509	1.44749	1	0.0274456	140.869	92.4672	5	38.17	10.4108	0	654.41	3
6	2015	0.100759	-0.0239038	0	0.392738	0.550509	1.86305	1	0.0176868	125.028	112.941	5	75.99	10.8697	0	671.29	2
6	2016	0.167039	0.129717	0	0.391163	0.550509	1.57695	1	0.0204855	150.631	145.128	5	63.26	10.734	0	689.69	3
6	2017	0.151419	0.0537964	0	0.391164	0.550509		1	0.0362467	152.293	142.396	7	34.6	10.6105	1	642.04	3
6	2018	0.152665	0.118691	0	0.412685	0.637837	1.04476	1	0.0530739	129.04	153.193	6	35.75	10.4187	1	667.64	3
6	2019	0.124379	-0.0123374	0	0.416177	0.641725	1.00417	1	0.0371345	128.398	188.696	6	39.96	10.6611	1	662.53	2
6	2020	0.120319	-0.0108525	0	0.421811	0.686955	0.982862	1	0.0436241	136.59	326.32	5	36.88	10.1474	0	657.35	3
7	2013	0.057937	0.227007	0	0.427358	0.621813	4.47149	0	0.208957	155.75	137.961	3	15.37	7.34109	1	517.83	3
7	2014	-0.093875	0.0185023	1	0.375188	0.806322	4.94589	0	0.223239	140.869	92.4672	2	-8.13	7.28751	1	199.85	3
7	2015	0.036231	0.246902	0	0.357422	0.713674	10.5003	0	0.39572	125.028	112.941	4	7.96	6.75954	0	416.46	2
8	2013	0.041213	0.10657	0	0.669004	0.0328732	2.67932	0	0.276017	155.75	137.961	1	15.56	7.29434	0	646.47	3
8	2014	0.013368	0.101922	0	0.632008	0.122191	5.39696	0	0.311002	140.869	92.4672	2	14.59	7.34462	0	653.3	3
8	2015	0.108321	-0.0201881	0	0.475291	0.339144	2.88737	0	0.236315	125.028	112.941	4	17.96	8.64311	0	646.57	1
8	2016	0.116852	-0.0068508	0	0.297009	0.550237	2.29995	0	0.207211	150.631	145.128	5	21.29	9.23406	1	681.2	2
8	2017	0.13318	-0.0049595	0	0.319365	0.550237	2.16656	0	0.199996	152.293	142.396	5	23.88	9.36307	0	677.22	2
8	2018	0.04686	-0.0564255	0	0.475354	0.620925	1.30841	1	0.140752	129.04	153.193	2	23.58	9.39973	0	636.78	3
8	2019	0.061065	0.0004416	0	0.434457	0.549058	1.19754	1	0.136936	128.398	188.696	2	20.37	9.54584	0	722.75	3
8	2020	-0.125232	0.0405384	1	0.448635	0.49128	1.02948	1	0.184954	136.59	326.32	2	1.23	9.03253	0	571.01	3
9	2011	0.097123	-0.0702688	0	0.259158	0.521159	1.65235	0	0.103504	140.305	157.352	3	41.13	9.52649	1	633.79	2
9	2012	0.069734	0.026628	0	0.243327	0.504872	1.36857	0	0.122069	165.743	157.977	5	55.54	9.47927	1	737.15	2
9	2013	0.091145	0.0059081	0	0.245917	0.504872	1.49447	0	0.124445	155.75	137.961	6	62.94	9.41914	1	708.77	2
9	2014	0.089865	0.0322322	0	0.21818	0.504872	1.94283	0	0.10311	140.869	92.4672	5	24.06	9.44457	1	753.25	2
9	2015	0.160746	0.0006948	0	0.202319	0.467902	2.13849	0	0.107344	125.028	112.941	8	32.61	9.48743	1	747.88	1
9	2016	0.057118	-0.0005624	0	0.200197	0.467902	1.64468	0	0.116168	150.631	145.128	7	60.48	9.6926	1	343.01	1
9	2017	0.035756	0.0144196	0	0.213075	0.467902	1.20351	0	0.131152	152.293	142.396	8	19.77	9.71541	1	325.7	3
9	2018	0.065214	0.0912181	0	0.242114	0.467902	0.960785	0	0.0626379	129.04	153.193	8	27.66	10.1798	1	425.56	1
9	2019	0.067289	0.0442812	0	0.245187	0.467902	1.17165	0	0.0606866	128.398	188.696	8	26.97	10.1779	1	724.25	2
9	2020	0.089233	0.0205653	0	0.273742	0.558847	1.19178	0	0.0763226	136.59	326.32	5	30.79	10.0599	1	629.56	3
10	2013	0.008994	0.0041246	0	0.51738	0.354887	2.7277	0	0.162958	155.75	137.961	4	15.65	8.01961	0	726.22	3
10	2014	-0.124362	-0.15007	1	0.476855	0.347572	3.87786	0	0.268292	140.869	92.4672	5	4.26	7.60859	0	509.44	3
10	2015	0.014677	-0.075167	0	0.384487	0.309521	1.58894	0	0.0855451	125.028	112.941	5	8.71	8.94792	0	632.47	2
10	2016	0.017729	-0.0166917	0	0.355697	0.193304	1.41983	0	0.111452	150.631	145.128	4	15.97	8.99611	0	438.25	2
10	2017	-0.32824	0.181686	1	0.340263	0.175682	1.66949	0	0.165885	152.293	142.396	1	-1.06	8.69479	0	355.61	3
10	2018	-0.820729	-0.0728419	1	0.316544	0.386982	1.40509	0	0.409981	129.04	153.193	4	-0.53	7.87124	0	377.22	3
10	2020	0.097266	-0.101871	0	0.336375	0.372926	1.42968	0	0.0648751	136.59	326.32	3	16.26	9.59407	0	0	3
14	2011	0.111051	-0.145974	0	0.377352	0.0596737	1.21372	1	0.165274	140.305	157.352	5	30.22	8.3265	0	683.76	3
14	2012	0.053612	0.0457373	0	0.378937	0.0596737	1.53308	1	0.159915	165.743	157.977	4	28.44	8.39569	0	696.77	3
14	2013	0.054295	0.0392027	0	0.425007	0.195473	1.74282	1	0.12184	155.75	137.961	2	31.03	8.65537	0	700.9	3
14	2014	0.090538	-0.143933	0	0.357038	0.036748	1.92106	1	0.152772	140.869	92.4672	5	31.94	8.60764	0	586.65	3
14	2015	0.071391	0.0183802	0	0.465059	0.359492	2.76362	1	0.15447	125.028	112.941	4	33.14	8.42882	0	640.74	3
14	2016	0.037145	0.237114	0	0.495443	0.350214	2.81387	1	0.0874778	150.631	145.128	2	28.67	8.85574	0	678.19	3
14	2017	0.013781	0.219185	0	0.437306	0.20725	1.8992	1	0.111883	152.293	142.396	3	27.32	8.69257	0	685.58	3
14	2018	0.176556	-0.0616091	0	0.372201	0.0276914	1.48172	1	0.165223	129.04	153.193	3	36.57	8.37059	0	726.76	3
14	2019	0.033713	0.0164713	0	0.375803	0.0306063	1.46744	1	0.143477	128.398	188.696	3	29.54	8.58862	0	663.43	2
14	2020	0.009567	0.106485	0	0.391036	0.0445036	1.29435	1	0.158691	136.59	326.32	5	27.55	8.22402	1	653.15	3
21	2011	0.050038	0.0164534	0	0.594587	0.162864	1.23651	1	0.0160305	140.305	157.352	8	62.62	10.8464	0	676.55	3
21	2012	0.001994	0.028272	0	0.596126	0.162864	1.20187	1	0.0186443	165.743	157.977	7	58.54	10.7627	0	685.71	3
21	2013	0.034851	0.0326994	0	0.578016	0.162864	1.18318	1	0.0236764	155.75	137.961	7	63.38	10.6961	0	662.92	3
21	2014	0.032047	-0.0068574	0	0.55552	0.162864	1.38056	1	0.0203263	140.869	92.4672	8	57.19	10.7402	0	654.11	3
21	2015	0.0352	0.0342082	0	0.553144	0.162864	1.87361	1	0.0262156	125.028	112.941	9	63.92	10.565	0	674.83	3
21	2016	0.042605	0.0304282	0	0.544289	0.162864	1.73124	1	0.0330371	150.631	145.128	9	60.19	10.4497	0	600.02	3
21	2017	0.102243	0.0433551	0	0.543298	0.162864	1.50459	1	0.0358673	152.293	142.396	8	26.96	10.4378	0	698.6	3
21	2018	0.089045	0.0263034	0	0.546246	0.162864	1.1055	1	0.0257474	129.04	153.193	8	27.85	10.5595	0	667.11	3
21	2019	0.063705	-0.0541997	0	0.53945	0.166606	1.58546	1	0.0332007	128.398	188.696	8	24.52	10.3239	0	646.5	3
21	2020	0.126136	0.144328	0	0.48826	0.198028	1.92216	1	0.0316537	136.59	326.32	7	24.88	10.4097	0	693.41	3
23	2011	0.027467	0.0354792	0	0.476861	0.462535	1.3105	0	0.0711071	140.305	157.352	7	19.5	8.51662	1	694.88	3
23	2012	0.013635	-0.0662435	0	0.465184	0.484825	1.30908	0	0.0768871	165.743	157.977	8	19.18	8.60201	1	204.55	3
23	2013	0.02875	0.0217842	0	0.473057	0.395429	1.50438	0	0.0742396	155.75	137.961	8	22.11	8.80232	1	649.99	3
23	2014	0.035889	-0.0169674	0	0.490434	0.395429	2.20872	0	0.0646318	140.869	92.4672	8	21.87	8.82202	1	649.37	3
23	2015	0.061149	0.0188214	0	0.426447	0.990786		0	0.0841918	125.028	112.941	9	22.92	8.78017	0	636.45	3
23	2016	0.03509	0.046891	0	0.459301	0.990786	3.61081	0	0.0625528	150.631	145.128	6	19.22	8.81919	0	658.3	3
23	2017	0.061406	0.127575	0	0.423886	0.588997	2.21431	0	0.060465	152.293	142.396	7	21.04	8.92362	1	692.48	3
23	2018	0.071288	0.0519817	0	0.423814	0.588512	1.54154	0	0.0544001	129.04	153.193	6	21.45	9.19095	1	657.21	3
23	2019	0.13659	0.0476157	0	0.437863	0.322977	1.48492	0	0.0528453	128.398	188.696	5	20.76	9.27219	0	631.5	3
23	2020	0.037553	0.038118	0	0.517147	0.341227	1.71118	0	0.0366629	136.59	326.32	1	15.78	9.29408	0	572.35	3
27	2011	0.070965	0.100823	0	0.741663	0.142462	0.974652	1	0.0317547	140.305	157.352	7	61.25	10.2376	1	755.7	3
27	2012	0.06594	0.0815396	0	0.742169	0.142462	0.946113	1	0.0380903	165.743	157.977	6	71.05	10.1392	1	755.8	3
27	2013	0.09545	0.0687104	0	0.736257	0.523067	0.953276	1	0.0440676	155.75	137.961	8	74.91	10.0952	1	668.37	3
27	2014	0.119207	0.082987	0	0.738617	0.523067	1.08622	1	0.0401856	140.869	92.4672	7	64.35	10.0882	1	770.69	3
27	2015	0.091003	0.0660505	0	0.760875	0.523067	1.08757	1	0.0575798	125.028	112.941	8	30.79	9.8964	1	324.54	3
27	2016	0.05661	0.0452305	0	0.760875	0.523067	1.03957	1	0.0545014	150.631	145.128	8	74.33	9.87948	0	619.92	3
27	2017	0.034109	0.0366028	0	0.762563	0.523067	0.990965	1	0.0508551	152.293	142.396	8	27.37	10.0985	1	639.22	2
27	2018	0.027444	0.0491227	0	0.769691	0.523067	0.921597	1	0.0421714	129.04	153.193	8	25.21	10.2328	1	667.94	2
27	2019	0.059905	0.0541036	0	0.769691	0.523067	0.90672	1	0.0476451	128.398	188.696	8	25.82	10.3383	1	663.42	3
27	2020	0.113138	0.05429	0	0.758463	0.569736	0.88707	1	0.0714457	136.59	326.32	8	26.4	10.3177	1	650.12	2
31	2011	0.106187	-0.074023	0	0.576827	0.0818136	0.993079	1	0.0522506	140.305	157.352	3	59.38	10.3332	0	743	2
31	2012	0.092626	0.0758739	0	0.540936	0.0446299	1.00955	1	0.0381688	165.743	157.977	3	62.07	10.4589	0	720.43	2
31	2013	0.110189	-0.0808296	0	0.533717	0.0261942	0.944796	1	0.030179	155.75	137.961	5	58.26	10.6353	0	739.07	2
31	2014	0.091957	-0.0445208	0	0.535183	0.0228592	1.10103	1	0.0373504	140.869	92.4672	5	33.27	10.5101	0	703.45	3
31	2015	0.092062	-0.0328302	0	0.505182	0.079521	1.26024	1	0.0266557	125.028	112.941	4	32.83	10.916	0	713.91	2
31	2016	0.11841	0.111585	0	0.504723	0.079521	1.07982	1	0.0240936	150.631	145.128	7	67.31	11.1737	0	733.47	2
31	2017	0.150645	0.0226767	0	0.515311	0.079521		1	0.0329298	152.293	142.396	6	34.11	10.9411	1	681.26	2
31	2018	0.157178	-0.0204434	0	0.534419	0.0768232	0.946159	1	0.0434407	129.04	153.193	7	36.87	10.9312	1	728.59	3
31	2019	0.09471	0.0221909	0	0.798385	0.40591	0.963801	1	0.0471421	128.398	188.696	9	38.26	11.2712	1	722.86	1
31	2020	0.025478	0.0491021	0	0.792243	0.40591	0.943292	1	0.0374609	136.59	326.32	8	26.66	11.4021	1	597.09	2
32	2011	0.052066	0.0223584	0	0.492203	0.0962205	1.29817	1	0.0726792	140.305	157.352	2	14.3	9.26687	1	683.39	3
32	2012	0.186636	0.0150432	0	0.486554	0.0962205	1.38493	1	0.0883439	165.743	157.977	5	29.65	9.18763	1	715.4	3
32	2013	0.014549	-0.0363642	0	0.498411	0.0962205	1.66853	1	0.0732902	155.75	137.961	5	19.76	9.36004	0	623.12	3
32	2014	0.076478	0.0282061	0	0.491159	0.0962205	1.38646	1	0.0550832	140.869	92.4672	7	22.96	9.87809	0	646.05	3
32	2015	0.032968	0.15752	0	0.630696	0.184877	3.33473	1	0.0850969	125.028	112.941	3	18.83	9.46497	0	623.15	3
32	2016	0.029925	0.0401932	0	0.634266	0.184877	2.61054	1	0.0825427	150.631	145.128	3	18.73	9.44332	0	564.55	3
32	2017	0.008381	0.0694182	0	0.637029	0.184877	1.9199	1	0.08272	152.293	142.396	3	17.19	9.3596	0	609.32	3
32	2018	0.07009	0.0957075	0	0.641436	0.189444	1.43484	1	0.0795861	129.04	153.193	4	23	9.40329	0	702.49	3
32	2019	0.09941	0.0314582	0	0.646152	0.189444	2.78876	1	0.0716035	128.398	188.696	3	24.97	9.31769	0	637.53	3
32	2020	0.109052	-0.0484453	0	0.639975	0.189444	3.15208	1	0.0606749	136.59	326.32	2	22.8	9.3341	0	652.47	3
34	2011	0.21937	0.0430001	0	0.422928	0.335368	5.28942	0	0.0792805	140.305	157.352	2	8.34	8.18209	0	615.63	2
34	2012	0.045982	-0.0412026	0	0.409251	0.335368	5.46296	0	0.0671374	165.743	157.977	1	14.85	8.08263	0	681.76	2
34	2013	0.17161	0.0191809	0	0.409251	0.335368	4.51891	0	0.0605677	155.75	137.961	1	13.72	8.29804	0	650.39	2
34	2014	0.3328	-0.0609814	0	0.392629	0.335368	5.69751	0	0.072618	140.869	92.4672	2	13.25	8.23736	0	654.1	2
34	2015	0.121163	-0.0301386	0	0.383156	0.335368	17.7288	0	0.0995049	125.028	112.941	1	14.1	8.15661	0	641.24	3
34	2016	0.283883	0.0203016	0	0.544428	0.518081	1.38382	0	0.011776	150.631	145.128	9	20.46	12.1966	0	803.56	1
34	2017	0.240722	-0.0120215	0	0.544428	0.518081		0	0.0097472	152.293	142.396	9	23	12.6467	0	720.67	1
34	2018	0.143255	0.0138747	0	0.544428	0.518081	1.10427	0	0.0075625	129.04	153.193	9	30.16	12.9505	0	839.19	1
34	2019	0.170691	0.0509715	0	0.502084	0.518081	1.21523	0	0.0078794	128.398	188.696	9	29.45	13.0382	0	846.74	2
34	2020	0.137502	0.0474728	0	0.449926	0.38466	1.23226	0	0.0080577	136.59	326.32	9	28.83	13.0261	0	743.79	2
35	2014	0.139457	0.0224458	0	0.530055	0.666667	1.57862	0	0.0905761	140.869	92.4672	5	19.09	7.77029	0	679.51	2
35	2015	0.131428	0.0358367	0	0.514659	0.571625	2.13405	0	0.100661	125.028	112.941	4	69.21	8.14667	1	713.82	2
35	2016	0.10822	0.0375886	0	0.529187	0.234819	1.7705	0	0.113197	150.631	145.128	2	57.58	8.2203	1	659.88	2
35	2017	0.088007	0.0043229	0	0.484956	0.234819		0	0.108428	152.293	142.396	7	25.95	8.58191	1	674.37	2
35	2018	0.070093	0.0238153	0	0.487309	0.232964	1.40173	0	0.100795	129.04	153.193	9	28.51	8.63276	1	657.39	3
35	2019	0.102621	0.0507474	0	0.360771	0.516582	1.04151	0	0.0539252	128.398	188.696	9	29.8	10.3984	1	774	1
35	2020	0.068477	0.0596804	0	0.360771	0.516582	0.959058	0	0.0440869	136.59	326.32	9	29.84	10.5154	1	738.27	2
36	2011	0.043888	-0.112552	0	0.325698	0.0111133	1.12352	0	0.110172	140.305	157.352	2	25.68	8.09911	0	705.98	3
36	2012	0.036505	-0.0390971	0	0.323829	0.0093223	1.34948	0	0.167308	165.743	157.977	2	25.36	7.79981	0	714.93	3
36	2013	0.046256	-0.0633363	0	0.323394	0.0093737	1.1669	0	0.325616	155.75	137.961	3	17.82	7.20388	0	699.22	3
36	2014	0.011983	-0.162922	0	0.325814	0.011595	1.57105	0	0.357913	140.869	92.4672	4	25.86	7.02663	0	605.14	3
36	2015	0.036588	0.0168568	0	0.340687	0.0264379	2.15061	0	0.20782	125.028	112.941	5	23.72	7.70259	0	679.68	2
36	2016	0.331592	0.216217	0	0.342945	0.0333169	1.56665	0	0.0469242	150.631	145.128	7	38.18	9.08913	0	710.6	2
36	2017	0.301378	-0.0287247	0	0.362246	0.0625446	1.59743	0	0.0204851	152.293	142.396	7	33.47	9.70119	1	738.24	1
36	2018	0.195984	0.231596	0	0.396343	0.0960938	1.07758	0	0.0266999	129.04	153.193	8	40.98	9.54694	1	678.3	3
36	2019	0.160748	0.123389	0	0.386704	0.0998951	1.06154	0	0.0253686	128.398	188.696	8	37.96	9.50587	1	607.58	3
36	2020	0.134756	-0.0497035	0	0.361081	0.0245566	1.00741	0	0.0257114	136.59	326.32	8	36.11	9.35192	1	639.41	3
38	2014	-0.315375	0.0239223	1	0.681266	0.180093	1.63895	0	0.0486015	140.869	92.4672	4	0.95	8.15843	1	611.06	2
38	2015	0.053457	0.0941418	0	0.651549	0.180093	3.80111	0	0.0665935	125.028	112.941	4	23.74	8.52547	0	687.94	3
38	2016	0.091284	0.0556676	0	0.716417	0.919709	1.18116	0	0.0682543	150.631	145.128	5	23.61	8.86088	0	595.59	2
38	2017	0.068192	-0.0128056	0	0.709597	0.919709	1.1427	0	0.0435113	152.293	142.396	4	36.27	9.32817	1	708.93	2
38	2018	-0.636095	-0.153111	1	0.690294	0.931272	1.45824	0	0.0246979	129.04	153.193	6	-1.55	9.9981	0	347.95	2
38	2019	0.046036	-0.14766	0	0.651911	0.919709	1.52364	0	0.0297418	128.398	188.696	4	21.92	10.3276	0	560.72	3
38	2020	0.028061	-0.0984512	0	0.636497	0.919709	1.29692	0	0.0191048	136.59	326.32	5	24.58	10.297	0	495.9	2
39	2011	0.17927	0.0350276	0	0.517152	0.635607	1.07048	1	0.058748	140.305	157.352	9	57.99	11.5263	0	824.68	3
39	2012	0.088287	0.0356062	0	0.717407	0.302115	1.06301	1	0.0684783	165.743	157.977	9	85.41	11.3482	0	913.6	3
39	2013	0.113036	0.0378747	0	0.725343	0.302115	1.09597	0	0.0698331	155.75	137.961	9	78.31	11.3788	0	772.51	3
39	2014	0.117189	0.0733055	0	0.712656	0.302133	1.16523	0	0.0664538	140.869	92.4672	9	84.43	11.4873	0	813.88	2
39	2015	0.072382	-0.0338152	0	0.748537	0.347669	1.1072	0	0.0706642	125.028	112.941	9	81.51	11.2855	0	614.84	3
39	2016	0.019637	0.0187909	0	0.76641	0.301141	1.01499	0	0.0823413	150.631	145.128	8	65.94	11.1561	0	526.34	3
39	2017	0.076686	0.0327353	0	0.767239	0.249731	1.08098	0	0.0718487	152.293	142.396	9	25.2	11.5489	0	697.18	3
39	2018	0.085078	0.0008858	0	0.764379	0.249626	0.944346	0	0.0551778	129.04	153.193	9	28.78	11.7487	0	675.91	3
39	2019	0.046725	0.0205599	0	0.765373	0.248942	0.951001	0	0.060645	128.398	188.696	9	23.87	11.5562	0	538.58	3
39	2020	0.110417	0.0876161	0	0.759816	0.16728	1.0001	0	0.0520007	136.59	326.32	9	25.09	11.662	0	749.69	3
40	2011	0.150315	-0.200319	0	0.363232	0.751993	1.33211	0	0.0894958	140.305	157.352	4	28.57	8.69756	1	708.36	3
40	2012	0.180522	-0.1111	0	0.36435	0.751993	1.42068	0	0.0921816	165.743	157.977	4	35.63	8.68061	1	575.13	3
40	2013	0.085108	-0.119087	0	0.394383	0.751993	1.17623	0	0.100439	155.75	137.961	3	31.12	8.66333	1	606.96	3
40	2014	0.042184	-0.0159551	0	0.42012	0.751993	1.4208	0	0.0759003	140.869	92.4672	4	27.16	8.90543	1	610.9	3
40	2015	0.047835	0.0282192	0	0.376043	0.160885	1.83098	0	0.0584843	125.028	112.941	5	26.13	9.35627	0	699.35	3
40	2016	0.028535	-0.0163905	0	0.510604	0.165333	1.10993	0	0.0414787	150.631	145.128	6	24.94	9.92001	0	684.55	2
40	2017	0.047945	0.0052848	0	0.508555	0.160924	1.19119	0	0.0403699	152.293	142.396	8	16.99	10.0561	0	679.18	1
40	2018	0.086216	-0.111357	0	0.535955	0.103552	0.920839	0	0.0363314	129.04	153.193	4	28.65	9.98193	0	711.41	2
40	2019	-0.068143	0.0187297	1	0.466307	0.0763301	0.831874	0	0.0395535	128.398	188.696	4	-0.88	9.82515	0	530.03	3
40	2020	-0.080961	0.0209051	1	0.442608	0.0740351	0.809312	0	0.0494683	136.59	326.32	2	0.94	9.21019	0	424.21	3
42	2011	0.129882	-0.0165666	0	0.693809	0.628812	1.10686	1	0.0679837	140.305	157.352	5	38.57	9.44822	0	712.14	3
42	2012	0.151686	0.0483403	0	0.703278	0.628812	1.25418	1	0.0513406	165.743	157.977	5	39.6	9.85956	1	703.54	2
42	2013	0.135868	0.020724	0	0.689961	0.495417	1.38289	0	0.0747512	155.75	137.961	6	38.49	9.6173	0	508.34	3
42	2014	0.095989	-0.100339	0	0.643869	0.4895	1.24944	0	0.0511452	140.869	92.4672	4	36.92	9.93651	0	667.68	2
42	2015	0.089612	-0.034394	0	0.653205	0.175248	1.2424	0	0.0473411	125.028	112.941	5	36.97	9.77174	0	617.9	2
42	2016	0.038605	0.0599563	0	0.676264	0.175248		0	0.0381572	150.631	145.128	3	32.46	10.2269	0	662.17	3
42	2017	0.095551	-0.118846	0	0.672472	0.175248	1.06574	0	0.0409739	152.293	142.396	6	35.16	10.2903	0	668.99	3
42	2018	0.057037	0.06518	0	0.699929	0.168155	0.995526	0	0.0576601	129.04	153.193	7	33.91	10.2189	0	564.38	3
42	2019	0.085918	-0.0186655	0	0.680205	0.166789	0.98251	0	0.072026	128.398	188.696	7	35.21	10.1436	0	660.99	3
42	2020	0.019737	0.0276239	0	0.726229	0.157744	0.952447	0	0.0327633	136.59	326.32	7	30.77	10.5526	0	585.51	2
46	2011	0.029194	-0.0572212	0	0.820306	0.0369359	1.47574	0	0.0811232	140.305	157.352	5	50.96	9.38762	1	701.69	3
46	2012	0.089255	-0.055151	0	0.819611	0.0369359	1.50457	0	0.051981	165.743	157.977	7	74.88	10.1133	1	749.05	2
46	2013	0.126687	-0.0693676	0	0.82618	0.0369359	1.26475	0	0.054206	155.75	137.961	6	72.48	10.3911	1	658.56	2
46	2014	0.130561	0.0102665	0	0.808989	0.0369359	1.45861	0	0.216727	140.869	92.4672	9	39.33	10.0453	1	656.19	3
46	2015	0.190169	-0.0015093	0	0.834764	0.0397302	1.35451	0	0.25622	125.028	112.941	9	74.64	10.3952	0	665.75	2
46	2016	0.142336	-0.0907382	0	0.757239	0.0399628	1.12197	0	0.199935	150.631	145.128	9	40.31	11.0206	1	697.48	2
46	2017	0.118061	-0.102559	0	0.775821	0.0446194	1.05884	0	0.476687	152.293	142.396	9	36.86	10.1843	1	570.36	2
46	2018	0.036945	0.0434073	0	0.784127	0.0460043	0.980811	0	0.428135	129.04	153.193	9	33.69	9.69071	1	623.47	3
48	2012	0.062938	-0.0207717	0	0.34764	0.16358	2.71981	0	0.0788642	165.743	157.977	5	21.05	8.88132	0	40.04	3
48	2013	-0.020332	-0.0571214	1	0.339002	0.0740319	3.81837	0	0.0842695	155.75	137.961	6	18.46	8.91185	0	512.17	3
48	2014	0.220821	0.222895	0	0.485673	0.59988	2.7284	0	0.074481	140.869	92.4672	7	24.66	9.23806	0	388.97	2
48	2015	0.298186	0.159754	0	0.480742	0.342618	7.75998	0	0.0898987	125.028	112.941	7	19.92	9.31587	0	287.43	2
48	2016	0.007375	-0.169417	0	0.680887	0.943129		0	0.117619	150.631	145.128	7	18.45	8.91437	1	493.91	3
48	2019	0.340744	0.156646	0	0.78097	0.716692	1.97762	0	0.049504	128.398	188.696	7	36.12	10.0585	0	0	2
48	2020	0.340268	0.182361	0	0.790316	0.696088	1.64974	0	0.0466872	136.59	326.32	7	37.56	9.8029	0	259.42	3
49	2011	0.383113	-0.0065965	0	0.521842	0.0281846	2.70457	1	0.0751173	140.305	157.352	8	25.74	9.39087	0	680.8	2
49	2012	0.31381	0.18382	0	0.582601	0.0909637	2.99792	1	0.0687642	165.743	157.977	9	22.34	9.79262	0	669.65	2
49	2013	0.323019	0.0163429	0	0.568848	0.104996	3.65583	1	0.0494797	155.75	137.961	8	27.28	10.0878	0	734.67	2
49	2014	0.3328	0.0318248	0	0.481415	0.03555	2.12573	1	0.0332538	140.869	92.4672	7	25.66	10.3768	0	749.44	2
49	2015	0.291166	0.188048	0	0.532772	0.0757094	4.07295	1	0.0307473	125.028	112.941	7	25.36	10.6304	0	738.17	2
49	2016	0.259228	0.0166277	0	0.532362	0.0757094	2.38567	1	0.0377802	150.631	145.128	8	24.51	10.5795	0	706.14	2
49	2017	0.219447	-0.0548167	0	0.516712	0.0757094	1.82824	1	0.040141	152.293	142.396	8	25.85	10.6804	0	729.71	2
49	2018	0.257663	0.0138481	0	0.518657	0.0757094	1.41054	1	0.0108444	129.04	153.193	7	25.38	10.9951	0	789.45	2
49	2019	0.261354	0.181818	0	0.520379	0.0757094	1.63025	1	0.01172	128.398	188.696	7	26.59	11.0192	0	708.74	2
49	2020	0.260497	0.141843	0	0.560977	0.0757094	2.22562	1	0.0115578	136.59	326.32	7	26.89	11.0519	0	757.67	2
50	2011	0.095177	0.0661881	0	0.589156	0.184182	1.08107	1	0.0740948	140.305	157.352	5	11.17	9.27617	0	731.46	2
50	2012	0.046045	0.104694	0	0.587959	0.184182	1.19044	1	0.0844172	165.743	157.977	8	59.49	9.23371	0	711.1	3
50	2013	0.090049	0.178229	0	0.555613	0.184182	1.40083	1	0.0994313	155.75	137.961	8	62.82	9.29461	1	724.11	3
50	2014	0.106491	0.0883023	0	0.557967	0.455063	1.4243	1	0.107351	140.869	92.4672	9	62.49	9.81374	1	656.83	2
50	2015	0.050948	0.206165	0	0.557967	0.455063	1.4144	1	0.120654	125.028	112.941	8	68.1	9.96547	0	743.45	2
50	2016	0.04215	0.0452323	0	0.457594	0.455063		1	0.135742	150.631	145.128	8	69.67	10.0037	0	662.13	3
50	2017	0.05718	0.0647911	0	0.442602	0.431034	1.44314	1	0.111534	152.293	142.396	9	68.39	10.2378	0	694.71	2
50	2018	0.038973	0.0593837	0	0.563037	0.748335	0.932635	1	0.0265301	129.04	153.193	8	16.19	10.5452	0	626.73	2
50	2019	0.031468	0.0727362	0	0.565625	0.748335	1.09082	1	0.0360401	128.398	188.696	7	19	10.6009	0	652.84	2
50	2020	0.048926	0.0907705	0	0.500218	0.748335	1.0269	1	0.0337382	136.59	326.32	6	17.75	10.584	0	610.99	3
59	2011	0.118896	0.112025	0	0.551218	0.0217025	1.05528	1	0.0373364	140.305	157.352	5	54.86	11.0371	0	898.55	2
59	2012	0.002669	-0.0642221	0	0.546526	0.0279001	1.02403	1	0.0350626	165.743	157.977	6	51.17	10.9961	0	740.9	3
59	2013	-0.02216	0.0640062	1	0.547208	0.0273919	0.956381	1	0.0368481	155.75	137.961	6	2.93	11.1601	0	754.19	1
59	2014	-0.177854	0.0036852	1	0.563516	0.0490456	1.13612	1	0.0307365	140.869	92.4672	5	1.69	11.2058	0	0	2
59	2016	0.18207	0.134643	0	0.500221	0.478011	1.2218	1	0.0548538	150.631	145.128	6	23.95	10.8356	0	0	2
59	2017	0.163476	0.0957436	0	0.488382	0.400657	1.07288	1	0.0481307	152.293	142.396	7	18.34	10.9938	0	654.84	2
59	2018	0.08514	0.0731085	0	0.506019	0.308309	0.869618	1	0.0447727	129.04	153.193	7	22.23	11.1056	0	533.82	2
59	2019	0.075054	0.0927639	0	0.512627	0.308309	0.849944	1	0.0386317	128.398	188.696	6	21.39	11.1708	0	684.6	3
59	2020	0.024417	0.100884	0	0.514922	0.396762	0.810643	1	0.0431982	136.59	326.32	5	12.92	10.9312	0	663.11	3
60	2011	0.177977	0.0763546	0	0.409754	0.205166	1.73397	1	0.0373927	140.305	157.352	6	64.28	10.6719	0	732.83	2
60	2012	0.077643	0.105663	0	0.413367	0.215773	1.82193	1	0.0375125	165.743	157.977	7	66.16	10.6665	1	749.32	3
60	2013	0.062703	0.0672007	0	0.437469	0.215773	1.45758	1	0.0283135	155.75	137.961	6	65.98	10.8021	0	729.57	2
60	2014	0.087122	0.060455	0	0.431667	0.215773	1.91697	1	0.0229075	140.869	92.4672	7	16.81	10.931	0	783.11	2
60	2015	0.036166	0.0210929	0	0.410497	0.187326	2.35813	1	0.0302002	125.028	112.941	7	69.1	10.5628	1	706.21	3
60	2016	0.042458	0.0828783	0	0.412364	0.162206	1.96924	1	0.0350035	150.631	145.128	7	69.99	10.4153	0	696.6	3
60	2017	0.117451	0.130863	0	0.375394	0.142292	1.79676	1	0.0391135	152.293	142.396	9	27.89	10.6358	0	736.09	2
60	2018	0.086124	0.101084	0	0.3721	0.142292	1.17521	1	0.0236058	129.04	153.193	6	24.21	10.6636	0	622.78	3
60	2019	0.078927	0.109313	0	0.375504	0.142292	1.19608	1	0.0233967	128.398	188.696	6	21.09	10.756	0	745.01	3
60	2020	0.090876	0.0658068	0	0.374707	0.142292	1.17918	1	0.0168027	136.59	326.32	5	20.2	11.0294	0	731.99	2
61	2011	0.066196	-0.028817	0	0.362792	0.242677	1.465	1	0.214453	140.305	157.352	8	53.09	8.46468	1	607.38	2
61	2012	0.02487	0.0268077	0	0.361834	0.211587	1.33246	1	0.234677	165.743	157.977	7	57	8.40758	1	688.63	3
61	2013	0.041377	0.0155606	0	0.460782	0.414542	1.54158	1	0.179921	155.75	137.961	7	64.03	8.6912	1	664.06	2
61	2014	0.02207	0.0523291	0	0.589607	0.526316	2.10185	1	0.246013	140.869	92.4672	7	24.59	8.38405	1	627.71	3
61	2015	0.007233	0.0720724	0	0.61953	0.487021	2.4055	1	0.243664	125.028	112.941	7	58.66	8.44533	1	715.15	3
61	2016	0.015126	0.0306065	0	0.63953	0.453165	1.85198	1	0.198317	150.631	145.128	6	65.4	8.68429	0	642.65	3
61	2017	0.009666	0.0409571	0	0.63953	0.453165	1.34938	1	0.158004	152.293	142.396	8	24.75	8.91781	1	675.62	3
61	2018	0.01542	0.0656549	0	0.651586	0.383347	1.08624	1	0.166559	129.04	153.193	5	24.61	8.82425	0	672.9	3
61	2019	0.060454	0.0473489	0	0.651586	0.383347	1.13336	1	0.139492	128.398	188.696	7	27.3	9.03105	0	720.63	2
61	2020	0.063324	0.0360281	0	0.651586	0.383347	1.25091	1	0.12987	136.59	326.32	6	28.97	9.13825	0	669.78	2
62	2011	0.027815	-0.0629313	0	0.768613	0.0125845	1.11262	0	0.167753	140.305	157.352	5	21.11	8.12508	0	645.72	2
62	2012	0.167901	0.0263835	0	0.75821	0.0062452	1.48454	0	0.0978613	165.743	157.977	2	30.29	8.97762	0	671.83	2
62	2013	0.225378	0.214686	0	0.759067	0.0069936	2.21066	0	0.0716355	155.75	137.961	5	32.83	9.27713	0	671.59	2
62	2014	0.215149	0.0613146	0	0.774788	0.0206772	2.91249	0	0.05303	140.869	92.4672	5	30.15	9.42337	0	729.67	2
62	2015	0.12337	0.026143	0	0.777169	0.0382006	4.39817	0	0.0746479	125.028	112.941	5	28.94	9.16156	0	641.14	3
62	2016	0.113336	-0.0533516	0	0.777169	0.0382006	3.19188	0	0.0347736	150.631	145.128	7	28.62	10.2005	0	694.83	2
62	2017	0.106748	0.0502732	0	0.777169	0.0382006	2.346	0	0.0313776	152.293	142.396	6	30.28	10.6069	0	576.35	3
62	2018	0.158211	-0.0025246	0	0.777169	0.0382006	1.66624	0	0.0235779	129.04	153.193	7	31.3	10.9692	0	755.47	2
62	2019	0.132132	0.0611925	0	0.777169	0.0382006	1.80801	0	0.0162185	128.398	188.696	5	28.99	11.1903	0	677.64	2
62	2020	0.121862	-0.0392631	0	0.776516	0.0382006	1.56377	0	0.0127427	136.59	326.32	5	28.91	11.3233	0	732.22	2
63	2011	0.087534	-0.0171989	0	0.5406	0.593965	1.24541	0	0.0281922	140.305	157.352	8	69.84	11.9214	0	884.99	3
63	2012	-0.106469	0.014426	1	0.547937	0.593789	1.08256	0	0.131925	165.743	157.977	6	23.34	11.8812	0	590.78	3
63	2013	0.062037	0.0257253	0	0.527753	0.593754	1.17343	0	0.127418	155.75	137.961	7	60.95	11.7575	0	783.85	3
63	2014	0.109288	0.0236563	0	0.513233	0.593789	1.27458	0	0.135508	140.869	92.4672	8	33.47	11.8369	0	674.85	3
63	2015	0.107416	0.0612493	0	0.536384	0.593859	1.22932	0	0.145568	125.028	112.941	8	30.48	12.0348	0	776.29	2
63	2016	-0.033428	0.0371376	1	0.531697	0.593789	1.1494	0	0.150642	150.631	145.128	9	-5.22	12.0455	0	682.05	3
63	2017	0.124879	0.0501519	0	0.516644	0.59305	1.60913	0	0.147217	152.293	142.396	9	31.78	12.0843	0	774.09	3
63	2018	-0.177413	-0.0712434	1	0.511538	0.593085	1.31133	0	0.042701	129.04	153.193	9	9.72	11.8521	0	510.76	2
63	2019	0.162918	0.0527368	0	0.48878	0.656599	1.64936	0	0.0526009	128.398	188.696	9	33.43	11.8917	0	699.85	2
63	2020	0.112319	0.0679301	0	0.422015	0.726427	1.54584	0	0.0492357	136.59	326.32	9	25.3	11.9451	0	703.33	3
65	2011	0.140164	0.0489076	0	0.647261	0.13093	1.593	1	0.0164419	140.305	157.352	2	19.31	10.3489	0	688.95	3
65	2012	0.201491	-0.0019326	0	0.648579	0.13093	1.24573	1	0.0299557	165.743	157.977	2	56.49	9.75424	0	726.23	3
65	2013	0.225084	0.190324	0	0.660247	0.13093	1.46898	1	0.0192687	155.75	137.961	5	64.82	9.92581	0	750.93	2
65	2014	0.209138	0.0345603	0	0.641123	0.13093	1.69399	1	0.0197469	140.869	92.4672	4	56.85	9.95251	0	754.14	2
65	2015	0.13778	0.0573122	0	0.631901	0.118927		1	0.0142284	125.028	112.941	6	67.59	10.3076	0	694.08	2
65	2016	0.156581	0.0118587	0	0.680733	0.290251	1.65818	1	0.020842	150.631	145.128	7	55.85	10.6041	0	568.08	2
65	2017	0.139535	0.115388	0	0.66708	0.290251	1.3618	1	0.0179729	152.293	142.396	5	21.81	10.6716	1	678.75	2
65	2018	0.141482	0.0159314	0	0.676302	0.317007	1.09289	1	0.0188549	129.04	153.193	4	22.88	10.7183	1	606.68	3
65	2019	0.146989	-0.107046	0	0.666693	0.294777	1.06663	1	0.0184054	128.398	188.696	5	22.14	10.7671	1	652.67	2
65	2020	0.134256	-0.0704415	0	0.659357	0.290251	0.976456	1	0.0175248	136.59	326.32	5	21.67	10.8297	0	718.26	2
66	2011	0.044968	0.0194225	0	0.579305	0.0500448	0.951821	1	0.031856	140.305	157.352	5	50.81	12.0279	1	755.27	3
66	2012	0.009327	0.116448	0	0.546583	0.0062452	0.935517	1	0.0417539	165.743	157.977	5	54.68	12.0021	0	804	3
66	2013	-0.080583	0.0164455	1	0.575626	0.0500448	0.906399	1	0.0410598	155.75	137.961	7	28.83	11.9985	0	703.01	2
66	2014	-0.03961	0.0642049	1	0.566769	0.0367542	0.979343	1	0.0420353	140.869	92.4672	7	25.07	12.0001	0	738.73	2
66	2015	-0.022689	0.0427669	1	0.553476	0.0102065		1	0.0388852	125.028	112.941	6	23.89	11.9402	0	745.84	3
66	2016	0.023575	0.0507719	0	0.56203	0.01575	1.17034	1	0.0423374	150.631	145.128	5	47.31	12.3113	0	592.62	3
66	2017	0.05932	-0.0264881	0	0.433563	0.0286925	1.77388	1	0.116359	152.293	142.396	5	22.23	10.1509	1	636.2	3
66	2018	0.14869	0.0028034	0	0.436701	0.0221457	1.38523	1	0.0605736	129.04	153.193	5	30.15	10.1952	0	696.82	2
66	2019	0.145105	0.0050369	0	0.463017	0.0495111	2.44883	1	0.0541713	128.398	188.696	5	25.93	10.1942	0	686.65	2
66	2020	0.108301	0.006075	0	0.452918	0.0437757	2.6801	1	0.0503933	136.59	326.32	6	18.35	10.4597	0	666.73	2
68	2013	-0.173509	-0.196466	1	0.605078	0.775314	7.2332	1	0.0466608	155.75	137.961	4	5.22	8.5659	0	720.65	3
68	2014	-0.62781	0.222895	1	0.481755	0.775314	9.83281	0	0.678201	140.869	92.4672	3	2.29	6.06789	0	0	3
68	2016	0.011923	0.0366202	0	0.532211	0.718804	6.13572	0	0.292686	150.631	145.128	4	16.53	7.52799	0	0	1
68	2017	0.03448	0.0063725	0	0.519597	0.681245	2.26796	0	0.187988	152.293	142.396	5	15.51	7.84173	0	695.55	1
68	2018	-0.137695	-0.0144043	1	0.50526	0.642385	1.97047	0	0.403635	129.04	153.193	4	2.72	7.16332	0	452.14	3
68	2019	0.007613	0.0066734	0	0.483419	0.604631	1.85582	1	0.331153	128.398	188.696	3	9.28	7.22887	0	716.14	2
68	2020	-0.20634	-0.0042268	1	0.464546	0.580889	1.67139	1	0.331439	136.59	326.32	5	1.92	7.2424	0	618.79	3
69	2011	0.200355	-0.0277423	0	0.595762	0.0159127	1.14808	1	0.0843677	140.305	157.352	7	65.17	10.3015	1	907.73	2
69	2012	0.202691	0.0979199	0	0.609778	0.0296332	1.19128	1	0.071656	165.743	157.977	7	70.7	10.5334	1	956.58	1
69	2013	0.199886	0.081908	0	0.613178	0.0377368	1.05333	1	0.0619825	155.75	137.961	8	71.12	10.7378	0	800.68	1
69	2014	0.186662	-0.0272826	0	0.6111	0.0430017	1.12516	1	0.0610197	140.869	92.4672	7	67.94	10.7934	0	764.42	2
69	2015	0.140905	-0.0162433	0	0.64643	0.05127	1.08276	1	0.067127	125.028	112.941	7	31.87	10.8515	1	800.86	2
69	2016	0.16194	0.0300923	0	0.675701	0.158153	1.04546	1	0.056014	150.631	145.128	9	84.21	10.9531	1	803.03	2
69	2017	0.164069	-0.0354089	0	0.673494	0.141203	1.01443	1	0.0526626	152.293	142.396	9	34.8	11.1358	1	806.26	1
69	2018	0.158355	-0.0339406	0	0.640266	0.1603	0.936183	1	0.0498966	129.04	153.193	9	34.39	11.2571	1	795.26	2
69	2019	0.1666	-0.0136657	0	0.635724	0.1603	0.929928	1	0.0462297	128.398	188.696	9	32.35	11.4577	1	787.38	1
69	2020	0.153119	0.0464721	0	0.611307	0.1603	0.901594	1	0.0344968	136.59	326.32	9	32.34	11.7371	1	749.18	1
70	2011	0.046862	-0.0265586	0	0.577426	0.109527	1.43842	1	0.077541	140.305	157.352	3	15.87	8.61127	0	702.09	2
70	2012	0.057634	0.0409053	0	0.577426	0.109527	1.32348	1	0.0763997	165.743	157.977	4	22.86	8.95221	0	714.12	1
70	2013	0.060104	0.0063912	0	0.551373	0.109527	1.61966	1	0.0774253	155.75	137.961	3	21.27	8.86689	0	632.61	2
70	2014	0.058352	0.0548656	0	0.543847	0.109527		1	0.0798596	140.869	92.4672	6	23.96	9.02984	0	612.88	1
70	2015	-0.213387	0.0451214	1	0.530942	0.11871	2.79996	1	0.0752191	125.028	112.941	6	20.91	9.20791	0	699.13	1
70	2016	0.09245	0.063039	0	0.530942	0.11871	2.15434	1	0.06865	150.631	145.128	8	25.09	9.79342	0	696.32	2
70	2017	0.142512	0.0432141	0	0.530942	0.11871	1.59516	1	0.0636615	152.293	142.396	7	23.87	9.95884	0	684	2
70	2018	0.149733	-0.0112386	0	0.530942	0.11871	1.29828	1	0.0185366	129.04	153.193	6	23.66	9.97289	0	723.54	2
70	2019	0.144398	-0.035965	0	0.439871	0.0682179	1.81836	1	0.0297432	128.398	188.696	5	24.47	9.8232	0	657.57	3
70	2020	0.019902	0.0064202	0	0.432154	0.0682179	1.43894	1	0.0298556	136.59	326.32	5	24.69	9.86648	0	591.32	3
78	2011	0.066065	-0.0393634	0	0.282698	0.0078344	1.66726	0	0.0442179	140.305	157.352	3	17.97	10.0174	1	700.68	2
78	2012	0.099685	-0.013938	0	0.285685	0.0091836	1.46673	0	0.0461735	165.743	157.977	2	10.82	10.1904	1	712.65	2
78	2013	0.155732	-0.0153471	0	0.362335	0.279689	1.40379	0	0.0425694	155.75	137.961	3	19.2	10.3359	1	734.65	1
78	2014	0.045567	-0.0121973	0	0.264536	0.0359146	1.55643	0	0.0400274	140.869	92.4672	4	17.87	10.5041	1	548.86	1
78	2015	0.264155	0.0070918	0	0.291897	0.113045	2.2074	0	0.0420343	125.028	112.941	4	19.74	10.7279	1	759.51	2
78	2016	0.124385	-0.0898477	0	0.477432	0.0147972	1.45162	0	0.0336564	150.631	145.128	2	18.88	10.8942	1	681.6	2
78	2017	0.13343	-0.0788259	0	0.498807	0.0314903	1.20786	0	0.0266243	152.293	142.396	3	21.13	11.3575	1	674.56	2
78	2018	0.107147	-0.0276019	0	0.487796	0.0314903	1.01243	0	0.030602	129.04	153.193	6	22.65	11.7239	1	686.97	2
78	2019	0.068612	0.0551061	0	0.472188	0.0314903	1.05657	0	0.0290003	128.398	188.696	3	20.11	11.7838	1	648.69	2
78	2020	-0.005383	0.0415542	1	0.464184	0.0164537	1.08495	0	0.0265654	136.59	326.32	3	17.23	11.7379	1	557.42	2
88	2011	0.097937	0.0239007	0	0.701971	0.0146307	1.46503	1	0.157694	140.305	157.352	3	49.03	7.69198	1	703.1	3
88	2012	0.089778	0.0186657	0	0.71117	0.0160416	1.56111	1	0.189211	165.743	157.977	2	60.49	7.56548	1	730.43	3
88	2013	0.084924	0.0192043	0	0.681574	0.0069936	2.18903	1	0.159607	155.75	137.961	1	57.46	7.55431	1	658.15	3
88	2014	0.088929	0.017278	0	0.696024	0.019327	2.99932	1	0.179578	140.869	92.4672	3	21.72	7.54552	1	650.29	3
88	2015	0.090015	0.0020225	0	0.734484	0.0476111	2.35423	1	0.273076	125.028	112.941	4	21.59	7.36262	0	684.69	3
88	2016	0.061318	0.0067301	0	0.734484	0.0476111	1.89243	1	0.227203	150.631	145.128	2	52.32	7.3296	0	654.22	2
88	2017	0.063869	0.0106516	0	0.734309	0.0476111	1.84136	1	0.274604	152.293	142.396	1	19.45	7.39719	0	703.05	2
88	2018	0.065557	0.0097699	0	0.734309	0.0476111	1.19078	1	0.253787	129.04	153.193	1	20.38	7.26225	0	687.4	2
88	2019	0.049538	0.0235562	0	0.734309	0.0476111	1.24998	1	0.174336	128.398	188.696	1	19.45	7.61264	0	585.58	2
88	2020	0.042526	0.0208494	0	0.735546	0.0476111	1.33344	1	0.204473	136.59	326.32	2	19.22	7.39182	0	661.29	2
89	2011	0.104954	0.0818508	0	0.645067	0.0320444	1.01425	1	0.0317726	140.305	157.352	5	47.84	8.78754	1	707.96	2
89	2012	0.082547	0.0803405	0	0.634419	0.0192853	0.919065	1	0.0323317	165.743	157.977	5	24.85	8.86022	1	729.42	2
89	2013	0.067145	0.0781861	0	0.653376	0.0243944	0.958888	1	0.0329659	155.75	137.961	7	23.42	8.57414	1	713.45	2
89	2014	0.035304	0.0711118	0	0.641964	0.0144673	1.14881	1	0.0291985	140.869	92.4672	8	20.24	8.75077	1	705.85	2
89	2015	0.058636	0.0989468	0	0.606427	0.0195201	1.54198	1	0.0196531	125.028	112.941	7	24.23	8.75291	0	694.19	3
89	2016	0.054823	0.0913975	0	0.64528	0.0414717	1.45562	1	0.027808	150.631	145.128	7	24.52	8.78483	1	591.23	3
89	2017	0.061533	0.0825812	0	0.680862	0.0679995	1.50481	1	0.0275209	152.293	142.396	8	25.13	8.8781	1	653.13	3
89	2018	0.059605	0.0783914	0	0.653126	0.053615	1.32098	1	0.0288141	129.04	153.193	8	23.79	8.94853	0	606.52	2
89	2019	0.051027	0.0687165	0	0.667709	0.114512	1.56747	1	0.0303425	128.398	188.696	7	23.06	9.01222	0	685.39	2
89	2020	0.003204	0.0331599	0	0.647265	0.0849625	1.31853	1	0.0453963	136.59	326.32	6	15.16	8.77754	0	632.72	2
90	2011	0.052466	0.0192811	0	0.412963	0.0602464	1.00775	1	0.038515	140.305	157.352	5	22.8	9.93805	0	646.75	3
90	2012	0.079523	0.0758563	0	0.393886	0.0357729	1.06891	1	0.0439747	165.743	157.977	6	21.71	9.76374	0	699.55	3
90	2013	0.114807	0.0564509	0	0.385277	0.0357729	1.03492	1	0.0294453	155.75	137.961	5	27.86	10.0357	0	560.78	3
90	2014	0.119275	0.0318501	0	0.458953	0.133131	1.35623	1	0.0269351	140.869	92.4672	5	28.52	10.2371	0	694.87	2
90	2015	0.079311	-0.132486	0	0.50844	0.685824	1.32628	1	0.024365	125.028	112.941	5	77.51	10.4256	0	723.12	2
90	2016	0.07119	-0.0378982	0	0.50844	0.685824	1.17526	1	0.0264312	150.631	145.128	7	77.21	10.2871	0	668.96	3
90	2017	0.092574	-0.0610349	0	0.50844	0.685824	1.13613	1	0.0331427	152.293	142.396	8	27.19	10.2859	0	720.88	3
90	2018	0.101181	-0.0155246	0	0.506603	0.685824	0.933024	1	0.0273396	129.04	153.193	8	28.97	10.6795	0	680.18	2
90	2019	0.134103	0.0072536	0	0.490769	0.685824	1.00602	1	0.0242912	128.398	188.696	9	30.95	10.9593	0	681.58	2
90	2020	0.143859	-0.0032161	0	0.456565	0.685824	1.00126	1	0.0203161	136.59	326.32	9	29.66	11.06	0	698	2
96	2011	0.053224	-0.0211741	0	0.635014	0.0478897	1.19147	1	0.0574133	140.305	157.352	4	19.84	9.28107	0	682.19	3
96	2012	0.011618	0.0120488	0	0.624415	0.0478897	1.10829	1	0.0384457	165.743	157.977	4	19.26	8.89606	0	699.36	3
96	2013	0.03716	0.0182061	0	0.615677	0.031399	1.43723	1	0.0472743	155.75	137.961	4	18.48	8.80412	0	625.8	3
96	2014	0.023177	0.0111827	0	0.649109	0.0835848	2.09062	1	0.0483684	140.869	92.4672	5	18.64	8.92907	0	637.14	2
96	2015	0.076415	0.0259897	0	0.582439	0.0316922	4.06816	1	0.0499147	125.028	112.941	5	24.46	8.94728	1	709.12	3
96	2016	0.137303	-0.018717	0	0.617971	0.0333693	3.1939	1	0.0521015	150.631	145.128	5	25.74	8.85896	1	658.31	3
96	2017	0.065862	0.0320053	0	0.633512	0.0420338	2.73497	1	0.0381117	152.293	142.396	4	21.06	9.18677	1	641.27	2
96	2018	0.045586	0.0295086	0	0.661343	0.0523582	1.87167	1	0.0284312	129.04	153.193	3	19.73	9.46068	1	620.24	2
96	2019	0.049273	0.0354279	0	0.686918	0.0778252	2.07792	1	0.0286411	128.398	188.696	3	19.86	9.50397	1	696.75	3
96	2020	0.047552	0.0133202	0	0.693642	0.0709713	1.7096	1	0.0381099	136.59	326.32	3	20.34	9.26776	1	669.24	3
99	2011	0.084468	0.0733519	0	0.507808	0.0596438	1.73385	1	0.0853243	140.305	157.352	5	22.78	8.16656	1	644.57	2
99	2012	0.077841	0.0579936	0	0.483101	0.0121595	1.55259	1	0.0837953	165.743	157.977	5	23.82	8.23955	1	694.86	2
99	2013	0.087435	0.0790772	0	0.445223	0.0254778	1.61286	1	0.0980647	155.75	137.961	5	24.87	8.2532	1	723.68	1
99	2014	0.080805	0.0596978	0	0.464703	0.0580933	2.25949	1	0.0921666	140.869	92.4672	6	24.59	8.34899	1	708.93	1
99	2015	0.062656	0.0661342	0	0.429738	0.0651254	2.23819	1	0.0943816	125.028	112.941	5	24.35	8.26811	0	647.8	2
99	2017	0.032184	-0.013247	0	0.45033	0.0651254	1.42752	1	0.0998148	152.293	142.396	6	19.48	8.27393	0	670.44	3
99	2018	0.050797	0.0412475	0	0.44843	0.0651254	1.03803	1	0.0993235	129.04	153.193	6	21.59	8.40482	0	708.28	3
99	2019	0.064038	0.130639	0	0.455688	0.0651254	1.18558	1	0.0794355	128.398	188.696	7	24.06	8.54295	0	673.98	3
99	2020	0.061132	0.0853004	0	0.444551	0.0651254	1.16787	1	0.0899103	136.59	326.32	6	25.72	8.54508	0	677.09	2
100	2011	0.089419	0.022513	0	0.200418	0.553648	0.9533	0	0.0460836	140.305	157.352	6	56.73	11.4849	0	957.1	2
100	2012	0.064415	0.0491004	0	0.200197	0.59577	0.980421	0	0.0552747	165.743	157.977	6	67.41	11.4421	0	853.66	2
100	2013	0.143549	0.0663623	0	0.192477	0.615915	0.999027	0	0.058562	155.75	137.961	6	28.67	11.6583	0	798.33	2
100	2014	0.180814	0.0582733	0	0.190067	0.768462	1.08394	0	0.060269	140.869	92.4672	9	28.25	11.8252	0	784.63	2
100	2015	0.100171	0.0661634	0	0.234105	0.726639	1.09522	0	0.0649553	125.028	112.941	9	70.07	11.8859	1	846.05	2
100	2016	0.051275	0.0545615	0	0.25099	0.726639	0.972744	0	0.0797601	150.631	145.128	9	85.8	11.735	1	712.98	3
100	2017	0.070972	0.0574545	0	0.270736	0.828844	0.994039	0	0.0847487	152.293	142.396	8	30.45	11.8133	1	759.26	3
100	2018	0.07069	0.0544011	0	0.259813	0.828706	0.875775	0	0.0379288	129.04	153.193	5	28.6	11.8214	1	754.11	3
100	2019	0.058639	0.0697025	0	0.247847	0.719011	0.980635	0	0.0252904	128.398	188.696	1	22.99	11.4117	1	734.61	3
100	2020	0.065807	0.064745	0	0.235926	0.641396	1.03247	0	0.0309137	136.59	326.32	7	23.34	11.333	1	608.43	3
150	2011	0.010521	0.0582388	0	0.521809	0.0291357	1.24624	0	0.109741	140.305	157.352	5	24.52	7.09611	1	639.66	3
150	2012	0.003313	-0.0003121	0	0.549383	0.0397617	1.52163	0	0.130162	165.743	157.977	5	23.9	6.62861	1	598.86	3
150	2013	0.122441	-0.196466	0	0.532552	0.0435343	1.35447	0	0.0533033	155.75	137.961	4	27.89	8.79239	1	694.12	3
150	2014	0.036753	-0.0489325	0	0.576263	0.0914553	2.90596	0	0.16783	140.869	92.4672	5	14.16	7.29037	1	653.96	3
150	2015	0.043879	0.0828218	0	0.62971	0.434896	3.44557	0	0.0420259	125.028	112.941	9	19.91	8.72536	1	680.52	3
150	2019	-0.905014	0.026439	1	0.581533	0.281643	1.50792	0	0.114128	128.398	188.696	8	-5.8	8.73178	0	468.89	3
150	2020	-0.798786	0.03574	1	0.549833	0.256239	1.41874	0	0.108506	136.59	326.32	7	-3.68	8.63036	0	452.87	3
151	2011	-0.012456	0.131296	1	0.488051	0.0066287	2.27933	1	0.0432408	140.305	157.352	1	13.67	8.98843	1	523.8	2
151	2012	0.049854	0.233491	0	0.509137	0.0062452	1.60706	1	0.0268265	165.743	157.977	5	16.49	9.48923	1	690.56	2
151	2013	0.098099	0.227007	0	0.514878	0.0104045	1.42726	1	0.0405658	155.75	137.961	8	28.93	9.4244	0	571.04	2
151	2014	0.113717	0.222895	0	0.504649	0.0198188	2.41892	1	0.0324969	140.869	92.4672	5	28.63	10.0632	0	679.93	1
151	2015	0.133124	-0.149019	0	0.469792	0.011173	3.3182	1	0.0542698	125.028	112.941	7	29.87	9.29237	0	677	2
151	2016	0.100214	-0.169417	0	0.466745	0.0130612	3.08957	1	0.0434406	150.631	145.128	8	28.07	9.70205	0	681.31	2
151	2017	0.088945	0.0503046	0	0.466808	0.0128964	2.10775	1	0.0431586	152.293	142.396	7	24.88	9.79089	0	681.76	2
151	2018	0.083804	-0.153111	0	0.466574	0.014587	1.84747	1	0.0690001	129.04	153.193	6	25.91	9.24445	0	636.46	3
151	2019	0.008983	-0.14766	0	0.47892	0.0230164	1.81291	1	0.0576952	128.398	188.696	6	9.27	9.18987	0	603.66	3
151	2020	-0.366674	0.0141497	1	0.476964	0.022346	1.88249	1	0.148421	136.59	326.32	5	1.62	8.808	0	610.96	2
153	2011	0.013066	0.0417708	0	0.409648	0.75092	1.54629	0	0.0671304	140.305	157.352	3	17.43	8.71436	1	667.54	2
153	2012	0.023509	0.0314725	0	0.408768	0.75092	1.55739	0	0.0726991	165.743	157.977	5	22.51	8.77605	1	683.39	3
153	2013	0.029725	-0.0354925	0	0.274999	0.701262	1.51811	0	0.0808405	155.75	137.961	4	18.68	8.66162	1	695.71	3
153	2014	0.036277	0.0046974	0	0.301406	0.510204	2.15019	0	0.0858714	140.869	92.4672	4	18.68	8.7797	1	741.01	3
153	2015	0.026997	0.0197367	0	0.304294	0.712048		0	0.0926612	125.028	112.941	7	23.48	8.69805	1	586.11	3
153	2016	0.038872	0.0314057	0	0.326719	0.712048	2.15212	0	0.0792372	150.631	145.128	5	19.23	8.88949	0	611.59	3
153	2017	0.055071	0.0189308	0	0.297248	0.712048	1.45775	0	0.0691586	152.293	142.396	5	19.7	9.13906	0	642.6	3
153	2018	0.048329	0.0776571	0	0.321633	0.712048	1.11159	0	0.0462516	129.04	153.193	7	24.72	9.30316	0	701.41	3
153	2019	0.06156	0.0186013	0	0.307497	0.712048	1.20669	0	0.0452443	128.398	188.696	6	20.72	9.38944	0	690.37	3
153	2020	0.073581	0.0805106	0	0.326719	0.712048	1.35702	0	0.0410632	136.59	326.32	3	21.75	9.43063	0	700.92	3
155	2011	-0.139791	0.0517279	1	0.648134	0.0085646	1.17141	1	0.151757	140.305	157.352	5	2.86	8.719	0	0	2
155	2013	-0.526885	-0.0401364	1	0.644262	0.0629378	1.25005	1	0.207374	155.75	137.961	5	-4.93	8.6888	0	614.99	3
155	2014		-0.0441833	1	0.641065	0.387687	4.06613	1	0.53183	140.869	92.4672	5	0.95	8.22284	0	0	3
155	2017	0.097844	-0.006667	0	0.50031	0.431183	1.43306	1	0.0103545	152.293	142.396	5	9.06	10.1022	0	645.74	1
155	2018	0.1101	0.0893142	0	0.488721	0.431183	1.07999	1	0.0131218	129.04	153.193	4	9.88	9.63233	0	0	2
155	2019	0.082252	0.106119	0	0.488721	0.431183	1.17623	1	0.0345885	128.398	188.696	4	18.07	8.90477	0	298.56	2
155	2020	0.066954	0.0449741	0	0.458179	0.431183	1.64876	1	0.0434555	136.59	326.32	5	20.4	8.75659	0	624.88	1
156	2013	0.188199	0.171649	0	0.806811	0.165194	1.26244	1	0.124792	155.75	137.961	6	58.74	8.56912	1	682.89	2
156	2014	0.190949	0.222895	0	0.806811	0.165194	1.48699	1	0.115035	140.869	92.4672	8	51.33	8.8425	1	714.76	2
156	2015	0.092904	0.0952103	0	0.789132	0.477943	2.13649	1	0.11748	125.028	112.941	8	18.75	9.00061	1	711.86	2
156	2016	0.062009	0.105844	0	0.757774	0.477943	1.76854	1	0.117513	150.631	145.128	9	64.76	9.05807	1	681.05	2
156	2017	0.062584	0.0876259	0	0.709029	0.477943	1.28667	1	0.129104	152.293	142.396	8	22.64	9.08212	0	672.36	2
156	2018	0.061285	0.0810591	0	0.699064	0.477943	1.04367	1	0.0838243	129.04	153.193	8	23.48	9.13595	1	653.28	2
156	2019	0.059638	0.104448	0	0.695668	0.477943	1.22504	1	0.0817659	128.398	188.696	8	24.43	9.19551	1	741.97	2
156	2020	0.064642	0.0819972	0	0.563443	0.426239	1.05815	1	0.103394	136.59	326.32	9	15.45	9.60286	0	705.82	2
157	2011	0.259022	0.0292426	0	0.48019	0.873668	1.2687	1	0.0379055	140.305	157.352	9	71.81	11.4883	1	910.61	2
157	2012	0.196006	0.0332712	0	0.466422	0.873668	1.27254	1	0.0402668	165.743	157.977	8	73.59	11.4922	1	946.38	2
157	2013	0.094951	0.0082286	0	0.467196	0.877809	0.999509	0	0.0506839	155.75	137.961	8	67.82	11.2499	1	669.22	3
157	2014	0.015075	-0.0820211	0	0.441835	0.877886	1.11401	0	0.074651	140.869	92.4672	8	61.2	10.8504	1	550.28	3
157	2015	0.002227	-0.0355782	0	0.44683	0.904486	1.00344	0	0.0819574	125.028	112.941	9	56.84	10.5802	1	625.57	3
157	2016	-0.023081	0.0243273	1	0.446817	0.904568	0.972495	0	0.0866019	150.631	145.128	9	65.54	10.5766	1	526.99	2
157	2017	0.032832	0.0342889	0	0.439388	0.904404	0.967453	0	0.0760012	152.293	142.396	9	18.42	10.7915	1	663.41	3
157	2018	0.050824	0.0541868	0	0.438889	0.904568	0.905477	0	0.0508517	129.04	153.193	9	25.42	11.0071	1	661.61	3
157	2019	0.109196	0.0675517	0	0.513005	0.904814	1.11422	0	0.0373978	128.398	188.696	8	19.17	11.3826	1	771.11	2
157	2020	0.168273	0.0638293	0	0.549769	0.904568	1.21669	0	0.0300295	136.59	326.32	9	28.84	11.7587	1	825.24	3
158	2011	0.023885	-0.0339689	0	0.49453	0.0079816	1.08569	1	0.0277385	140.305	157.352	4	10.2	9.47793	0	706.46	2
158	2012	0.004832	-0.0211956	0	0.499016	0.0167619	1.00162	1	0.034855	165.743	157.977	4	16.16	9.54282	0	625.62	3
158	2013	0.007204	-0.0095419	0	0.504712	0.0233726	1.09244	1	0.0481907	155.75	137.961	3	13.21	9.75752	0	723.1	3
158	2014	0.009871	0.0215005	0	0.510401	0.0196802	1.79596	1	0.0325909	140.869	92.4672	2	2.81	9.96782	0	730.34	3
158	2015	0.062916	-0.0446998	0	0.5499	0.560256	2.05624	1	0.0331309	125.028	112.941	3	16.83	10.2472	0	708.7	2
158	2016	0.062094	0.0340964	0	0.5499	0.560256	1.47741	1	0.0267088	150.631	145.128	3	12.37	10.4447	0	542.35	3
158	2017	0.060399	0.0299305	0	0.552934	0.553955	1.34145	1	0.0300602	152.293	142.396	2	12.69	10.447	0	711.09	3
158	2018	0.030225	0.0613537	0	0.562666	0.578771	1.17617	1	0.0303225	129.04	153.193	1	19.37	10.2203	0	655.33	3
158	2019	0.015851	0.0212356	0	0.499355	0.486452	1.34561	1	0.0309536	128.398	188.696	1	18.53	10.1782	0	615.05	3
158	2020	0.017914	0.0676033	0	0.458597	0.431183	1.25598	1	0.0290834	136.59	326.32	1	14.07	10.2195	0	691.44	3
159	2011	0.177365	0.0124856	0	0.321671	0.0067292	1.59185	0	0.055818	140.305	157.352	4	24.62	8.81392	1	682.4	2
159	2012	0.049271	0.0271989	0	0.315813	0.0093134	1.33822	0	0.0384398	165.743	157.977	4	23.47	8.95035	1	666.91	2
159	2013	0.016881	0.0182446	0	0.31719	0.0136333	1.47365	0	0.0585684	155.75	137.961	5	19.09	8.7069	1	612.17	3
159	2014	0.062264	0.0509172	0	0.323329	0.0214823	1.91298	0	0.0776083	140.869	92.4672	2	23.5	8.80249	1	714.62	2
159	2015	0.027528	-0.0561197	0	0.315608	0.026248	1.77762	0	0.127521	125.028	112.941	3	20.91	8.27222	0	623.4	3
159	2016	0.016357	-0.0107901	0	0.321296	0.0350621	1.60511	0	0.147685	150.631	145.128	4	19.62	7.90213	0	584.33	3
159	2017	-0.033094	-0.0097319	1	0.31066	0.0171803	1.14512	0	0.192089	152.293	142.396	1	5.58	7.56507	1	603.52	2
159	2018	0.023528	-0.0033374	0	0.310119	0.014587	0.959474	0	0.153231	129.04	153.193	4	19.79	8.03416	1	696.49	2
159	2019	0.012049	-0.0335117	0	0.280915	0.0810728	1.19552	0	0.146006	128.398	188.696	1	17.05	7.8022	1	553.21	3
159	2020	0.038827	-0.0173891	0	0.256129	0.0262829	1.09969	0	0.15792	136.59	326.32	3	19.64	8.11091	1	677.74	2
301	2011	0.042237	0.0849705	0	0.389399	0.0264422	1.26211	1	0.0609683	140.305	157.352	5	58.24	8.68645	0	687.91	3
301	2012	0.060756	0.136162	0	0.388652	0.0264422	1.29864	1	0.0883339	165.743	157.977	7	68.47	8.49471	0	701.99	3
301	2013	0.116856	0.0440524	0	0.383435	0.0194625	1.26145	1	0.0989972	155.75	137.961	6	75.71	8.66645	0	679.45	2
301	2014	0.073783	-0.0313402	0	0.379133	0.009521	1.77687	1	0.102365	140.869	92.4672	6	29.21	8.41246	0	622.19	3
301	2015	0.052377	0.0503356	0	0.388351	0.0115232	2.04126	1	0.109866	125.028	112.941	5	29	8.26465	0	623.45	3
301	2016	0.043873	0.172226	0	0.385178	0.415213	1.61416	1	0.125507	150.631	145.128	6	71.27	8.19596	0	662.26	2
301	2017	0.064626	0.108376	0	0.383381	0.415213	1.65206	1	0.0862795	152.293	142.396	5	23.19	8.65809	0	546.38	3
301	2018	0.086577	0.0634654	0	0.81356	0.116671	1.12501	0	0.0075625	129.04	153.193	8	28.93	10.4807	0	710.29	2
301	2019	0.104024	0.148824	0	0.814173	0.116671	1.04807	0	0.0102985	128.398	188.696	7	26.87	10.6588	0	698.37	2
301	2020	0.016526	0.0327542	0	0.759428	0.120951	1.0903	0	0.0113929	136.59	326.32	5	24.67	10.5487	0	625.83	2
333	2015	0.267772	0.207729	0	0.49161	0.203509	1.34237	0	0.0537539	125.028	112.941	9	74.1	12.0444	0	866.62	2
333	2016	0.253774	0.156476	0	0.429033	0.0802182	1.63356	0	0.0604913	150.631	145.128	9	74.61	11.9914	0	429.01	2
333	2017	0.245042	0.0985165	0	0.504881	0.283423	2.09502	0	0.0614021	152.293	142.396	9	30.82	12.1994	0	882.74	2
333	2018	0.246898	0.105654	0	0.535439	0.406918	1.56296	0	0.0368615	129.04	153.193	8	32.61	12.266	0	669.58	2
333	2019	0.252834	0.127802	0	0.551481	0.532226	1.96548	0	0.0342588	128.398	188.696	9	33.11	12.3519	0	738.34	3
333	2020	0.237398	0.0820159	0	0.518629	0.487615	2.53455	0	0.0325948	136.59	326.32	9	29.82	12.3259	0	883.34	3
338	2011	0.241808	0.0967215	0	0.511183	0.696476	1.15892	1	0.0503551	140.305	157.352	9	70.59	11.5216	1	863.71	2
338	2012	0.107269	0.0415584	0	0.512507	0.692665	1.12011	1	0.067116	165.743	157.977	8	73.21	11.2256	1	775.98	3
338	2013	0.116167	0.0734625	0	0.511745	0.694879	1.02264	1	0.0661326	155.75	137.961	9	73.85	11.4246	1	805.89	3
338	2014	0.15388	0.0927794	0	0.502816	0.694831	1.05956	1	0.0804306	140.869	92.4672	9	68.11	11.5757	1	689.17	2
338	2015	0.051696	0.0589684	0	0.497551	0.694686	0.995176	1	0.0973118	125.028	112.941	9	75.85	11.5243	1	626.08	3
338	2016	0.083152	0.0503104	0	0.49221	0.694831	0.984405	1	0.0821141	150.631	145.128	9	70.41	11.7467	1	664.21	2
338	2017	0.18242	0.0857334	0	0.493993	0.694637	1.02943	1	0.0633478	152.293	142.396	9	27.47	12.2151	1	761	2
338	2018	0.196026	0.108447	0	0.516907	0.725584	0.998213	1	0.0393047	129.04	153.193	9	29.53	12.2453	1	777.59	1
338	2019	0.180363	0.10064	0	0.530426	0.725374	1.127	1	0.0395742	128.398	188.696	9	27.51	12.3533	1	824.3	2
338	2020	0.150123	0.0846838	0	0.582342	0.725374	1.0886	1	0.0390394	136.59	326.32	9	21.36	12.2954	1	789.1	1
400	2011	0.106274	0.0668262	0	0.363228	0.271341	1.43151	1	0.126974	140.305	157.352	6	45.28	9.62817	1	706.22	3
400	2012	0.185096	0.0718601	0	0.374092	0.271341	1.6212	1	0.0984101	165.743	157.977	7	17.84	10.0046	1	743.55	2
400	2013	0.219914	0.0979266	0	0.319855	0.257805	2.11494	1	0.0806583	155.75	137.961	7	64.65	10.0976	1	683.98	3
400	2014	0.234769	-0.0193018	0	0.44645	0.0274437	1.77771	1	0.0939754	140.869	92.4672	8	62.23	10.2336	1	669.96	3
400	2015	0.122978	0.0403054	0	0.49172	0.0658458	1.74499	1	0.0768254	125.028	112.941	9	66.47	10.1138	0	672.62	3
400	2016	0.130422	0.0871988	0	0.498353	0.0653215	1.54982	1	0.0641211	150.631	145.128	8	56.68	10.3734	0	704.89	3
400	2017	0.086989	-0.0022825	0	0.489243	0.0653215	1.338	1	0.0671274	152.293	142.396	7	16.96	10.4166	0	661.47	3
400	2018	0.033222	0.0317791	0	0.479739	0.0649861	1.04191	1	0.0497438	129.04	153.193	6	14.77	10.1867	0	599.65	3
400	2019	0.05807	0.0050386	0	0.501189	0.0620113	1.14465	1	0.042753	128.398	188.696	5	15.53	10.3852	0	719.14	3
400	2020	0.088434	0.0466179	0	0.543278	0.146994	1.32018	1	0.0428443	136.59	326.32	5	18.54	10.4342	0	694.78	3
401	2011	0.140913	0.0371482	0	0.718712	0.36929	1.18531	1	0.107143	140.305	157.352	6	54.57	10.1191	0	773.13	2
401	2012	0.010404	0.0230358	0	0.654021	0.398232	1.11336	1	0.130712	165.743	157.977	7	61.09	9.98247	0	712.11	3
401	2013	0.014577	0.0281982	0	0.670829	0.414422	0.948378	1	0.125784	155.75	137.961	7	60.83	10.0365	0	714.63	3
401	2014	-0.020301	0.0511522	1	0.721887	0.513611	1.08526	1	0.138014	140.869	92.4672	5	4.4	10.0344	0	268.5	3
401	2015	-0.173624	0.0222205	1	0.655043	0.371623	1.08125	1	0.207066	125.028	112.941	7	-4.16	9.71222	0	319.3	3
401	2016	-0.002102	0.0648816	1	0.630377	0.464317	1.11732	1	0.135721	150.631	145.128	8	48.75	9.84075	0	575.28	2
401	2017	0.011687	0.0658549	0	0.406499	0.176227		1	0.15671	152.293	142.396	7	13.42	10.0561	0	565.68	3
401	2018	0.117824	0.105343	0	0.443863	0.233334	0.884719	1	0.115155	129.04	153.193	9	25.15	10.6856	1	754.25	2
401	2019	0.16879	0.135331	0	0.422853	0.233334	0.902603	1	0.12045	128.398	188.696	9	27.54	10.7466	1	738.8	3
401	2020	0.169992	0.148067	0	0.431077	0.233334	0.802414	1	0.107966	136.59	326.32	9	25.8	10.7861	1	647.46	2
402	2011	0.115151	-0.0372635	0	0.332152	0.110687	0.99696	1	0.0522708	140.305	157.352	7	74.28	10.2404	1	789.88	2
402	2012	0.136392	-0.027501	0	0.344438	0.110488	0.991255	1	0.0324197	165.743	157.977	7	67.29	10.8244	1	822.88	2
402	2013	0.154723	-0.0382007	0	0.323957	0.108232	0.886732	1	0.0248218	155.75	137.961	7	66.61	10.9751	1	750.18	2
402	2014	0.121445	-0.003667	0	0.501788	0.467202	1.11464	1	0.0282778	140.869	92.4672	7	64.82	11.0541	1	734.88	2
402	2015	0.081175	-0.121515	0	0.581651	0.569314	1.05162	1	0.0395864	125.028	112.941	8	71.16	10.6985	1	741.82	3
402	2016	0.093642	0.151423	0	0.641451	0.535447	0.996939	1	0.0308743	150.631	145.128	9	73.05	10.9411	0	765.39	2
402	2017	0.126552	-0.0579347	0	0.656828	0.527593	0.996014	1	0.021551	152.293	142.396	5	38.58	11.1943	0	804.99	1
402	2018	0.113885	-0.0607913	0	0.663975	0.509866	0.879203	1	0.0227164	129.04	153.193	6	38.68	11.0511	0	683.56	3
402	2019	0.108183	0.0164226	0	0.689401	0.509866	0.909225	1	0.0231227	128.398	188.696	6	37.62	11.2179	0	660.48	2
402	2020	0.056316	0.0584481	0	0.683462	0.509866	0.878743	1	0.0184753	136.59	326.32	6	37.08	10.8458	0	545.94	3
403	2018	0.129023	0.0885235	0	0.547223	0.749738	5.2575	0	0.1821	129.04	153.193	5	25.1	8.32643	0	0	2
403	2019	0.221815	0.150076	0	0.540837	0.680226	7.26607	0	0.122212	128.398	188.696	5	27.41	8.42654	0	333.89	2
403	2020	0.206596	0.117898	0	0.517042	0.680226	9.82359	0	0.111943	136.59	326.32	5	24.68	8.57854	0	707.6	2
404	2011	0.078604	0.0374417	0	0.450248	0.215536	1.08392	1	0.0535602	140.305	157.352	5	10.95	9.84744	1	691.41	2
404	2012	0.168161	0.0591013	0	0.395465	0.215536	1.11489	1	0.0649932	165.743	157.977	6	13.81	9.88048	1	717.64	2
404	2013	0.140759	0.0015001	0	0.468406	0.186102	1.08694	1	0.0802825	155.75	137.961	7	16.23	10.0354	1	660.3	1
404	2014	0.111696	0.122724	0	0.400131	0.186102	1.24418	1	0.0815826	140.869	92.4672	7	18.54	10.0167	1	676.5	2
404	2015	0.117136	0.104088	0	0.35527	0.142678	1.28762	1	0.0804891	125.028	112.941	7	20.75	9.96723	1	725.85	2
404	2016	0.127364	0.0241237	0	0.377795	0.142678	1.28866	1	0.0700917	150.631	145.128	6	18.38	9.98214	1	714.17	2
404	2017	0.058812	-0.0162581	0	0.369423	0.142678	1.0414	1	0.0652383	152.293	142.396	5	14.08	10.1305	1	747.6	2
404	2018	0.040059	0.0170742	0	0.398093	0.137796	0.848913	1	0.0358113	129.04	153.193	6	14.03	10.1783	1	623.56	3
404	2019	0.023599	0.0763481	0	0.390304	0.13498	0.852719	1	0.0366955	128.398	188.696	5	14.59	10.2553	1	702.8	3
404	2020	0.041877	0.0511948	0	0.388146	0.13498	0.919028	1	0.0287648	136.59	326.32	6	16.63	10.352	0	695.68	3
407	2011	0.004356	0.0385027	0	0.17522	0.143035	1.3415	0	0.0323995	140.305	157.352	2	42.94	9.13509	0	646.41	3
407	2012	-0.102554	0.0143774	1	0.186202	0.281508	1.91079	0	0.0555133	165.743	157.977	2	38.65	9.07587	0	460.74	3
407	2013	0.038302	0.0049019	0	0.184954	0.100138	1.62706	0	0.0531971	155.75	137.961	2	39.89	9.09395	0	660.45	3
407	2014	0.031225	0.0143129	0	0.238787	0.364312	1.55533	0	0.0398202	140.869	92.4672	1	42.9	9.49438	0	733.09	3
407	2015	0.020105	0.0157754	0	0.247949	0.358166	1.89185	0	0.0500224	125.028	112.941	5	5.17	9.25614	0	615.1	3
407	2016	-0.140823	0.0118844	1	0.348843	0.375897	1.98284	0	0.0548217	150.631	145.128	4	39.08	9.24526	0	625.81	3
407	2017	0.047035	0.0400703	0	0.326938	0.896861	1.67603	0	0.0368583	152.293	142.396	3	14.24	9.57827	0	653.57	1
407	2018	0.066924	0.0441794	0	0.293587	0.961908	1.07423	0	0.0283112	129.04	153.193	4	15.62	9.6768	0	720.15	1
407	2019	0.072206	0.0907619	0	0.297156	0.933881	1.0338	0	0.0277713	128.398	188.696	3	19.62	9.78776	0	603.66	2
407	2020	0.074186	0.0666096	0	0.289077	0.704722	1.12363	0	0.0296143	136.59	326.32	4	18.16	9.61156	0	649.17	3
408	2012	0.027695	0.0259598	0	0.234823	0.0357158	4.95358	0	0.175383	165.743	157.977	1	2.61	6.57996	0	572.3	3
408	2013	0.088529	-0.0060883	0	0.238924	0.0690417	3.27586	0	0.0271913	155.75	137.961	1	7.67	7.50446	0	464.32	2
408	2014	-0.334692	0.0014006	1	0.232838	0.0665721	6.54103	0	0.337266	140.869	92.4672	1	-7.37	6.53405	0	416.7	3
408	2015	-0.564581	0.0273076	1	0.22	0.0338929	11.6188	0	0.0874953	125.028	112.941	2	0.67	7.28005	0	0	3
408	2017	0.194353	-0.0085814	0	0.778397	0.450836	1.83177	0	0.0195628	152.293	142.396	4	11.98	9.12088	0	0	2
408	2018	0.121713	0.094619	0	0.779875	0.450836	1.35647	0	0.0234505	129.04	153.193	2	19.32	8.96326	0	0	3
408	2019	0.040119	0.0287234	0	0.780136	0.450836	1.16764	0	0.0407141	128.398	188.696	3	17.15	8.63969	1	0	3
409	2013	0.125	0.0251166	0	0.58157	0.629882	2.00596	1	0.149648	155.75	137.961	5	20.52	7.81322	1	719.39	1
409	2014	-0.024961	-0.0249236	1	0.492949	0.392188	1.66913	1	0.264739	140.869	92.4672	7	1.74	7.4558	1	658.07	1
409	2015	0.087747	-0.0451168	0	0.35742	0.647082	1.60176	1	0.0511847	125.028	112.941	6	16.88	9.00738	1	680.16	1
409	2016	-0.132431	-0.0324523	1	0.355323	0.580147	1.65449	1	0.0736049	150.631	145.128	2	1.35	9.02024	1	593.48	1
410	2011	0.069288	0.0147212	0	0.467936	0.0294095	1.16989	1	0.0902029	140.305	157.352	9	16.77	10.2131	0	711.54	3
410	2012	0.020737	-0.0971661	0	0.472086	0.0364189	1.13116	1	0.0985168	165.743	157.977	8	14.43	10.0253	0	719.93	3
410	2013	0.01576	-0.0820621	0	0.57881	0.434405	1.07418	1	0.091611	155.75	137.961	6	19.83	9.86895	0	605.35	3
410	2014	0.008081	-0.0815591	0	0.317224	0.0173663	1.32811	1	0.0798635	140.869	92.4672	9	15.76	9.94743	0	565.74	3
410	2015	-0.255871	-0.128359	1	0.321249	0.0220811	1.73249	1	0.0811046	125.028	112.941	8	4.06	9.76151	0	601.58	3
410	2016	-0.401982	-0.0780569	1	0.324513	0.0286138	1.36646	1	0.100356	150.631	145.128	9	-0.36	9.64754	0	452.22	2
410	2018	-1.07211	-0.0027909	1	0.315053	0.0152442	1.22196	1	0.0793932	129.04	153.193	8	-0.23	9.4227	0	0	2
411	2011	0.383113	-0.0219207	0	0.497916	0.54407	1.29558	1	0.0177459	140.305	157.352	4	25.41	10.7567	0	704.14	2
411	2012	0.146286	0.0168939	0	0.497916	0.54407	1.16743	1	0.0170133	165.743	157.977	5	23.61	10.9637	0	723.82	2
411	2013	0.147212	0.0157831	0	0.494331	0.54407	1.19641	1	0.0185229	155.75	137.961	6	23.65	11.0798	0	740.73	2
411	2014	0.098284	0.0168964	0	0.494331	0.54407		1	0.0178399	140.869	92.4672	7	22.79	11.1528	0	765.64	2
411	2015	0.10679	0.0154019	0	0.496218	0.539287	1.65275	1	0.0170173	125.028	112.941	7	23.22	11.2556	1	722.94	1
411	2016	0.119462	0.0202556	0	0.496218	0.539287	1.41304	1	0.0162895	150.631	145.128	7	23.63	11.2355	1	677.14	2
411	2017	0.106302	0.0174448	0	0.609734	0.720981	1.24458	1	0.0166446	152.293	142.396	8	23.07	11.2721	0	697.37	3
411	2018	0.112252	0.0184947	0	0.612481	0.720981	1.05987	1	0.014926	129.04	153.193	8	26.5	11.3637	0	737.66	3
411	2019	0.133602	0.0204803	0	0.671645	0.803213	1.00449	1	0.0146764	128.398	188.696	8	26.53	11.5244	0	743.9	2
411	2020	0.11099	0.0295319	0	0.654369	0.803213	1.11982	1	0.0150971	136.59	326.32	7	25.62	11.5487	0	735.99	2
415	2011	0.047842	0.043113	0	0.672744	0.271591	0.998287	0	0.0525843	140.305	157.352	1	20.48	9.73475	0	769.07	2
415	2012	0.063173	0.0394496	0	0.672744	0.271591	0.985885	0	0.0850258	165.743	157.977	5	20.58	8.88264	0	756.58	1
415	2013	0.113276	0.0808699	0	0.672744	0.271591	1.00993	0	0.0809666	155.75	137.961	6	25.75	9.4782	0	733.67	2
415	2014	0.112339	0.0699153	0	0.693093	0.196835	1.12312	0	0.0902173	140.869	92.4672	3	22.95	9.53868	0	669.65	2
415	2015	0.079237	0.0531774	0	0.6228	0.195416	0.996472	0	0.091218	125.028	112.941	4	18.87	9.74741	0	682.01	2
415	2016	0.080859	0.0643699	0	0.566102	0.246676	1.01507	0	0.0505404	150.631	145.128	5	20.17	10.6146	0	622.46	2
415	2017	0.086291	0.0699854	0	0.569609	0.2442	1.00035	0	0.0550065	152.293	142.396	7	22.18	11.0023	0	768.32	1
415	2018	0.058875	0.0714959	0	0.56591	0.246816	0.93412	0	0.0466944	129.04	153.193	3	14.65	11.1482	0	616.83	2
415	2019	0.060599	0.0748506	0	0.52369	0.281191	0.932873	0	0.0475875	128.398	188.696	4	17.09	11.0804	0	632.21	2
415	2020	-0.178831	0.0577377	1	0.5007	0.304266	0.938769	0	0.0608969	136.59	326.32	5	5.5	10.7167	0	409.34	2
416	2011	0.06774	0.0646998	0	0.279257	0.139803	3.09596	0	0.066306	140.305	157.352	2	22.12	8.80581	0	696.3	3
416	2012	0.092375	0.0334556	0	0.279384	0.139803	3.16559	0	0.0703517	165.743	157.977	5	29.98	8.44738	0	692.39	3
416	2013	0.025255	-0.002905	0	0.281859	0.139803	3.99704	0	0.0631837	155.75	137.961	1	14.87	8.31579	0	633.7	3
416	2014	0.110106	-0.147072	0	0.270922	0.126202	4.73281	0	0.107489	140.869	92.4672	5	29.78	8.39071	0	593.64	3
417	2011	0.269828	0.133726	0	0.43725	0.658588	1.69597	1	0.0636018	140.305	157.352	8	28.06	10.251	1	745.26	2
417	2012	0.159753	0.0998631	0	0.41907	0.658588	1.35697	1	0.0703683	165.743	157.977	7	29.76	10.2688	1	746.27	2
417	2013	0.145505	0.049935	0	0.414655	0.434953	1.19096	1	0.0760179	155.75	137.961	6	31.19	10.3774	1	717.82	1
417	2014	0.124509	0.0566303	0	0.435653	0.658371	1.34537	1	0.0863174	140.869	92.4672	6	30.41	10.366	1	655.28	2
417	2015	0.087428	0.0352456	0	0.472331	0.658371	1.55755	1	0.0907086	125.028	112.941	8	27.96	10.3016	1	645.33	2
417	2016	0.090188	0.0712094	0	0.503627	0.125019	1.28096	1	0.0897528	150.631	145.128	8	28.38	10.2911	0	594.3	3
417	2017	0.070014	0.0628075	0	0.519076	0.125019	1.19549	1	0.0907982	152.293	142.396	9	26.78	10.2972	0	0	3
417	2018	0.071502	0.0659034	0	0.540241	0.125019	0.897159	1	0.0964098	129.04	153.193	8	27.02	10.2686	0	275.82	3
417	2019	0.053778	-0.0363682	0	0.517189	0.125019	0.918164	1	0.099493	128.398	188.696	8	24.5	10.2918	0	625.77	2
417	2020	0.03953	0.0245525	0	0.542465	0.130354	0.902535	1	0.159611	136.59	326.32	7	20.24	9.76711	0	612.03	3
419	2011	0.168274	0.0806551	0	0.51022	0.0411049	1.22258	1	0.105851	140.305	157.352	8	28.95	9.38326	1	693.77	2
419	2012	0.091166	0.105538	0	0.498976	0.0330199	1.18617	1	0.111252	165.743	157.977	7	18.87	9.4298	1	597.31	2
419	2013	0.081412	0.0789586	0	0.499373	0.0339446	1.30235	1	0.105413	155.75	137.961	5	26.71	9.55612	1	709.59	2
419	2014	0.073212	0.0471931	0	0.49859	0.0339446	1.45835	1	0.0990995	140.869	92.4672	7	26.25	9.58073	1	654.28	3
419	2015	0.056705	0.0395995	0	0.489901	0.0299423	1.75966	1	0.10667	125.028	112.941	4	19.73	9.56714	1	618.48	2
419	2016	0.057361	0.0223365	0	0.493924	0.0383531	1.5531	1	0.111347	150.631	145.128	5	24.52	9.43197	1	594.9	3
419	2017	0.068801	0.0620437	0	0.496947	0.039312	1.26437	1	0.110382	152.293	142.396	3	18.82	9.49047	1	661.31	3
419	2018	0.064931	-0.0067156	0	0.492749	0.0303151	0.844584	1	0.117222	129.04	153.193	4	25.81	9.48326	1	616.21	3
419	2019	0.064774	-0.01389	0	0.489961	0.0303151	0.861354	1	0.115902	128.398	188.696	2	20.65	9.41708	1	688.91	3
419	2020	0.062006	0.0128587	0	0.491138	0.0303151	0.824701	1	0.183168	136.59	326.32	4	25.21	8.99346	1	684.79	3
420	2011	-0.330051	0.0017304	1	0.250855	0.097601	1.21807	1	0.0765369	140.305	157.352	6	1.61	8.90745	0	0	3
420	2013	-0.526885	-0.0350189	1	0.246955	0.0569178	1.21459	1	0.0946082	155.75	137.961	6	-5.91	8.36866	0	571.41	2
420	2014	-0.00295	-0.0184515	1	0.358763	0.678012	1.3587	1	0.0962226	140.869	92.4672	5	1.36	8.09789	0	636.5	3
420	2015	0.002508	-0.0620724	0	0.358763	0.678012	1.75571	1	0.0802402	125.028	112.941	3	11.1	8.14415	0	637.23	2
420	2016	0.012625	-0.0248242	0	0.346994	0.381461	1.34904	1	0.0450345	150.631	145.128	2	8.88	8.39091	0	702.97	2
420	2017	0.031216	0.0051235	0	0.346582	0.354761	1.46275	1	0.0265435	152.293	142.396	2	9.29	8.69944	0	638.53	2
420	2018	0.049404	0.0248031	0	0.331598	0.311323	1.09751	1	0.0345439	129.04	153.193	2	9.79	8.82697	0	590.48	3
420	2019	0.033661	0.0088381	0	0.481153	0.993345	1.13705	1	0.0353457	128.398	188.696	2	7.91	8.76381	0	680.34	2
420	2020	-0.075651	0.0117386	1	0.466372	0.993345	1.07046	1	0.0397599	136.59	326.32	4	7.49	8.70419	0	604.35	3
421	2012	0.096522	0.142942	0	0.408514	0.238442	1.1748	1	0.0485396	165.743	157.977	8	20.71	8.83219	0	713	3
421	2013	0.079778	0.0790737	0	0.408514	0.238442	1.13188	1	0.0324924	155.75	137.961	7	22.18	8.79932	0	656.22	3
421	2014	0.125809	0.126482	0	0.410824	0.238442	1.46743	1	0.0441498	140.869	92.4672	9	27.32	8.7923	0	717.59	3
421	2015	0.111466	-0.0154273	0	0.585216	0.0949406	1.18459	1	0.0410581	125.028	112.941	9	26.35	9.27054	0	616.49	2
421	2016	0.081532	-0.0194627	0	0.587235	0.0949406	1.14713	1	0.0478651	150.631	145.128	8	27.78	9.31805	1	630.28	3
421	2017	0.07122	0.219185	0	0.577893	0.0949406	1.00879	1	0.0435641	152.293	142.396	5	25.64	9.22906	1	687.27	3
421	2018	0.070058	0.0821923	0	0.575872	0.0949406	0.920862	1	0.0453716	129.04	153.193	7	27.16	9.19233	0	609.69	3
421	2019	0.051855	-0.074743	0	0.575872	0.0949406	0.919042	1	0.0452717	128.398	188.696	6	24.91	9.18341	0	652	3
421	2020	0.159349	-0.135914	0	0.573542	0.0949406	1.00257	1	0.0275599	136.59	326.32	4	26.82	9.82777	0	704.47	2
422	2011	0.207324	0.0738127	0	0.25321	0.168517	1.09382	1	0.0276895	140.305	157.352	5	52.08	10.4767	0	838.35	2
422	2012	0.197571	0.136359	0	0.28942	0.245236	1.06167	1	0.0298709	165.743	157.977	5	58.57	10.5629	0	837.74	2
422	2013	0.026159	0.0809431	0	0.259404	0.244272	0.949511	1	0.0299134	155.75	137.961	7	16.47	10.3194	0	690.38	3
422	2014	0.010545	0.0978719	0	0.266797	0.244272	0.979343	1	0.030651	140.869	92.4672	6	14.19	10.3103	0	644.97	3
422	2015	0.006969	0.120981	0	0.292681	0.240842	0.995176	1	0.0287291	125.028	112.941	6	13.72	10.3154	0	589.66	3
422	2016	-0.189276	0.0616925	1	0.312795	0.240651	1.00835	1	0.0388516	150.631	145.128	6	37.22	10.1272	0	514.28	3
422	2017	-0.32824	0.0373549	1	0.230062	0.19369	1.06437	1	0.129913	152.293	142.396	7	-2.4	9.87465	0	0	3
423	2011	0.276603	0.16793	0	0.281103	0.0564608	5.28942	1	0.0837239	140.305	157.352	6	73.09	9.30512	0	802.18	2
423	2012	0.270619	0.161115	0	0.283498	0.0588457	5.15156	1	0.109262	165.743	157.977	8	74.42	9.37537	0	882	3
423	2013	0.259639	0.147012	0	0.290589	0.087875	4.47529	1	0.0893084	155.75	137.961	8	75.64	9.61163	0	713.86	2
423	2014	0.246992	0.0880848	0	0.29453	0.0810123	3.45925	1	0.0926693	140.869	92.4672	8	70.7	9.45818	0	696.48	3
423	2015	0.249845	0.113557	0	0.305811	0.126339	4.14971	1	0.0776531	125.028	112.941	6	72.57	9.75771	1	718.13	2
423	2016	0.23985	0.0627739	0	0.327964	0.201361	3.69757	1	0.0780161	150.631	145.128	6	73.59	9.91103	1	718.46	3
423	2017	0.223906	0.141999	0	0.390784	0.287249	3.38682	1	0.0784112	152.293	142.396	7	29.96	10.0149	1	695.7	3
423	2018	0.196845	0.0727507	0	0.439797	0.35068	2.04788	1	0.0494002	129.04	153.193	7	30.77	10.0067	0	622.66	3
423	2019	-0.041718	-0.0961065	1	0.437728	0.38279	2.12467	1	0.0994337	128.398	188.696	5	11.58	9.04735	0	604.93	3
423	2020	0.004137	0.0731354	0	0.454787	0.38279	2.41886	1	0.115364	136.59	326.32	5	21.63	9.19101	0	696.55	3
425	2011	0.246725	-0.0584716	0	0.617838	0.0697666	1.2047	1	0.0398816	140.305	157.352	9	58.28	11.305	0	671.49	2
425	2012	0.150914	-0.0765758	0	0.600868	0.0696864	1.13747	1	0.0552719	165.743	157.977	9	68.8	11.1028	0	905.15	3
425	2013	0.083083	-0.0078022	0	0.599688	0.0696864	0.918514	1	0.0525519	155.75	137.961	9	65.76	10.9756	0	653.24	3
425	2014	0.020171	0.0151005	0	0.550152	0.0682431	1.25828	1	0.0804425	140.869	92.4672	9	57.84	10.7728	0	662.18	3
425	2015	-0.003054	0.0025228	1	0.502361	0.0659322	1.22207	1	0.0883381	125.028	112.941	6	53.76	10.4438	0	618.15	3
425	2016	0.010538	0.0510571	0	0.507872	0.0659287	1.07272	1	0.0889515	150.631	145.128	7	51.63	10.4148	0	629.21	3
425	2017	0.046198	0.0633596	0	0.489506	0.0507885	1.16823	1	0.0743645	152.293	142.396	7	14.48	10.9695	0	750.73	3
425	2018	0.075581	0.0540199	0	0.513576	0.123267	0.926571	1	0.0176252	129.04	153.193	7	16.44	11.3869	0	756.18	3
425	2019	0.113942	0.0664444	0	0.549257	0.152472	1.10633	1	0.0149185	128.398	188.696	7	19.27	11.6604	0	812.75	2
425	2020	0.110465	0.0303843	0	0.541998	0.133426	1.07681	1	0.013852	136.59	326.32	8	17.96	11.868	0	800.07	3
426	2011	0.135313	0.0320414	0	0.507499	0.438943	1.67742	0	0.1823	140.305	157.352	6	14.8	7.55338	0	696.56	3
426	2012	0.063825	0.0452536	0	0.510687	0.438943	2.08496	0	0.142848	165.743	157.977	4	19.05	8.21055	0	587.26	2
426	2013	0.02253	0.0077888	0	0.598519	0.506124	1.31543	0	0.2026	155.75	137.961	3	24.22	8.12721	0	520.66	3
426	2014	0.057492	-0.0494659	0	0.598519	0.506124	1.8588	0	0.136742	140.869	92.4672	1	16.45	8.49027	0	578.87	2
426	2015	-0.010535	-0.0115078	1	0.604563	0.506124		0	0.21625	125.028	112.941	2	10.11	8.16211	0	505.42	2
426	2016	0.023429	0.0201152	0	0.610018	0.331488	1.69474	0	0.232129	150.631	145.128	2	24.87	8.16294	0	618.28	2
426	2017	0.108093	0.125053	0	0.563398	0.323939	1.85514	0	0.106535	152.293	142.396	3	27.11	8.87249	0	635.48	1
426	2018	-0.032542	0.128455	1	0.562621	0.323939	1.33417	0	0.0977204	129.04	153.193	3	19.09	9.03321	0	529.57	1
426	2019	0.019491	0.0477492	0	0.553534	0.262233	1.32225	0	0.2951	128.398	188.696	1	22.7	8.01472	0	577.43	3
426	2020	-0.034919	0.0448075	1	0.529574	0.262233	1.79714	0	0.276086	136.59	326.32	4	8.23	8.00216	0	572.78	2
428	2013	0.060184	0.0266352	0	0.485187	0.0256336	1.31351	1	0.374754	155.75	137.961	8	21.93	8.41104	0	701.64	2
428	2014	-0.050984	0.0125288	1	0.480018	0.0177057	1.25628	1	0.418307	140.869	92.4672	8	2.41	8.23508	0	614.63	1
428	2015	-0.013391	0.0192446	1	0.657304	0.906618	1.52114	1	0.522637	125.028	112.941	7	17.22	8.03009	0	665.65	2
428	2016	-0.137273	0.011545	1	0.680145	0.906618	1.35055	1	0.592806	150.631	145.128	5	-0.11	7.83804	0	613.82	2
430	2012	0.306293	0.233491	0	0.504742	0.313962	3.64852	1	0.0531605	165.743	157.977	1	23.61	8.22164	1	600.9	2
430	2013	0.128514	0.141109	0	0.523445	0.313962	2.58489	1	0.0915264	155.75	137.961	1	24.38	7.92347	1	629.89	2
430	2014	0.128848	0.159689	0	0.497458	0.313962	3.00148	1	0.0979248	140.869	92.4672	1	24.47	7.72453	1	656.61	2
430	2015	0.20577	0.239533	0	0.497458	0.313962	4.26907	1	0.0948606	125.028	112.941	4	27.01	8.01209	1	742.96	2
430	2016	0.093547	0.0648062	0	0.497458	0.313962	2.03206	1	0.129612	150.631	145.128	5	27.57	7.84303	1	550.5	3
430	2017	0.058936	0.0523613	0	0.477681	0.268435	1.51917	1	0.17918	152.293	142.396	2	17.67	7.7838	1	658.97	3
430	2018	0.015878	0.0591088	0	0.477681	0.268435	1.12253	1	0.171625	129.04	153.193	1	20.04	7.6345	0	649.93	3
430	2019	0.007123	0.0584065	0	0.477681	0.268435	1.15536	1	0.176966	128.398	188.696	1	19.42	7.55907	0	630.32	3
430	2020	-0.05919	-0.007734	1	0.477681	0.268435	1.12991	1	0.423117	136.59	326.32	1	7.32	6.65182	1	546.61	2
498	2014	0.125715	0.0314047	0	0.746386	0.127355		1	0.0437451	140.869	92.4672	7	17.07	10.2192	0	610.03	3
498	2015	0.132628	0.0799381	0	0.70016	0.127355	1.21273	1	0.048249	125.028	112.941	8	71.74	10.3057	0	703.49	3
501	2011	0.218126	0.190094	0	0.505599	0.714286	1.5674	1	0.0178327	140.305	157.352	9	23.75	10.2692	0	768.44	2
501	2012	0.213654	0.196137	0	0.520185	0.598946	1.28935	1	0.0171396	165.743	157.977	9	25.55	10.432	0	761.66	2
501	2013	0.210281	0.146043	0	0.540063	0.54933	1.26479	1	0.0155429	155.75	137.961	9	25.93	10.4994	0	635.07	2
501	2014	0.186109	0.066141	0	0.551202	0.524962	1.27216	1	0.0171225	140.869	92.4672	9	33.28	10.4264	0	692.26	2
501	2015	0.202916	0.0480719	0	0.485472	0.48216	1.38844	1	0.0169878	125.028	112.941	9	25.81	10.4579	1	706.26	2
501	2016	0.195065	0.0835836	0	0.486376	0.48216	1.26489	1	0.0151263	150.631	145.128	8	31.84	10.4879	1	674.03	3
501	2017	0.187633	0.0143452	0	0.486624	0.48216	1.24587	1	0.0143197	152.293	142.396	9	29.4	10.5236	0	732	3
501	2018	0.136118	0.109487	0	0.486624	0.48216	0.963085	1	0.0142408	129.04	153.193	9	29.18	10.5264	0	591.78	3
501	2019	0.137959	0.0600944	0	0.448103	0.48216	1.02972	1	0.0156067	128.398	188.696	9	30.09	10.5335	0	589.64	3
501	2020	0.056363	0.0539363	0	0.447041	0.48216	0.95812	1	0.0295487	136.59	326.32	8	26.42	9.70011	0	603.21	3
502	2011	0.147119	0.0652542	0	0.255702	0.0531307	2.39511	0	0.0732848	140.305	157.352	5	29.79	8.80225	0	633.02	1
502	2012	-0.045084	-0.172319	1	0.254962	0.0531333	4.01762	0	0.466832	165.743	157.977	3	-5.5	6.73315	0	549.55	2
502	2013	0.033351	0.0253213	0	0.27058	0.0560259	3.9757	0	0.472422	155.75	137.961	4	25.61	6.55089	0	673.47	3
502	2014	0.016016	0.0568196	0	0.341428	0.143308	6.56725	0	0.249777	140.869	92.4672	2	16.69	6.53289	0	711.57	2
502	2015	-0.110605	-0.061509	1	0.320408	0.219168	14.8397	0	0.766018	125.028	112.941	4	2.08	6.11026	0	585.97	2
502	2016	0.181876	0.256771	0	0.356104	0.219168	6.84045	0	0.265382	150.631	145.128	6	27.48	8.01685	0	738.28	1
502	2017	-0.32824	-0.180199	1	0.36135	0.216389	4.62163	0	0.476687	152.293	142.396	3	-0.02	7.02913	0	494.06	1
502	2018	0.351112	-0.0354967	0	0.405538	0.216174	3.82236	0	0.428135	129.04	153.193	2	16.24	7.26038	0	642.41	2
503	2011	0.014873	0.0509817	0	0.279242	0.0568773	3.27354	0	0.36944	140.305	157.352	2	36.65	7.11013	0	606.51	3
503	2012	0.017571	0.0445524	0	0.311581	0.058844	4.71577	0	0.466832	165.743	157.977	2	29.24	7.2657	0	610.03	3
503	2013	0.00963	0.111752	0	0.311711	0.0574782	7.2332	0	0.472422	155.75	137.961	4	20.75	7.28637	0	650.4	3
503	2014	0.014872	-0.0172886	0	0.316141	0.0403726	9.83281	0	0.616005	140.869	92.4672	5	24.62	7.15047	0	599.4	3
503	2015	0.007122	0.0090503	0	0.317742	0.0469731	17.7288	0	0.724716	125.028	112.941	7	27.55	7.19444	0	638.33	3
503	2016	0.009382	0.0153742	0	0.318723	0.0528242	11.4615	0	0.592806	150.631	145.128	4	53.91	7.38873	0	643.08	3
503	2017	-0.000214	-0.166725	1	0.289775	0.038746	7.80948	1	0.476687	152.293	142.396	6	25.16	7.30296	0	592.77	2
503	2018	-0.144577	-0.0181053	1	0.302708	0.041207	5.2575	1	0.428135	129.04	153.193	4	0.18	6.97464	0	720.94	3
503	2019	0.012673	0.0506003	0	0.287644	0.0382733	7.4271	1	0.400873	128.398	188.696	4	13.99	7.21312	0	689.8	3
503	2020	-0.189607	-0.0717189	1	0.292483	0.033432	6.05054	1	0.423117	136.59	326.32	5	2.38	7.68764	0	623.84	2
504	2015		-0.139867	1	0.446398	0.51443	17.7288	1	0.766018	125.028	112.941	4	2.47	6.15537	1	0	3
504	2017	-0.32824	-0.11711	1	0.516192	0.446668	7.80948	1	0.476687	152.293	142.396	3	-0.77	7.23645	1	0	3
504	2018	-0.322207	-0.0443164	1	0.502489	0.446668	5.2575	1	0.401498	129.04	153.193	1	-1.1	7.2122	1	155.46	3
506	2011	0.197568	-0.118666	0	0.683087	0.424448	1.32323	0	0.0567943	140.305	157.352	5	29.85	9.11531	0	689.12	3
506	2012	0.215239	0.0409845	0	0.678201	0.403633	1.86488	0	0.0737627	165.743	157.977	4	26.94	9.05649	0	704.13	3
506	2013	0.101776	-0.0101046	0	0.564787	0.576336	1.70703	0	0.072322	155.75	137.961	3	23.95	8.61718	0	581.87	3
506	2014	-0.164907	-0.0565078	1	0.484317	0.576336		0	0.36482	140.869	92.4672	3	1.38	7.46778	0	622.3	3
506	2015	0.003773	-0.0312831	0	0.492501	0.880747	3.26918	0	0.0764683	125.028	112.941	1	23.87	8.80325	0	694.72	3
506	2016	0.006339	-0.0838218	0	0.49364	0.880747	3.66862	0	0.125778	150.631	145.128	1	23.68	8.21579	0	0	3
506	2017	-0.32824	0.043465	1	0.459623	0.282701	3.26359	0	0.131842	152.293	142.396	1	0.66	8.10294	0	0	3
506	2018	0.027227	0.113766	0	0.400138	0.282701	1.54643	0	0.156428	129.04	153.193	1	5.95	7.6738	0	0	3
506	2019	-0.029107	0.0556485	1	0.426285	0.282701	1.60302	0	0.154044	128.398	188.696	2	0.8	7.7246	0	0	2
506	2020	-0.582595	0.0573491	1	0.429536	0.282701	1.71253	0	0.180547	136.59	326.32	2	-1.45	7.56182	0	185.32	3
507	2011	0.175629	0.0709853	0	0.286852	0.413787	1.24681	1	0.161642	140.305	157.352	2	22.11	7.54335	0	676.96	2
507	2012	0.080409	0.0002693	0	0.292805	0.0916212	1.28726	1	0.152921	165.743	157.977	5	22.02	7.86842	1	583.04	3
507	2013	0.040257	0.0032665	0	0.290621	0.0704776	1.4255	1	0.0754455	155.75	137.961	5	17.61	8.55046	0	629.6	3
507	2014	0.006535	0.0381838	0	0.28802	0.0699086	1.80539	1	0.0554203	140.869	92.4672	7	17.31	8.89659	0	661.65	2
507	2015	0.029602	0.0377288	0	0.289677	0.0699086	1.54528	1	0.0690208	125.028	112.941	5	16.56	8.75206	0	636.74	3
507	2016	0.042068	0.0488306	0	0.29786	0.0699086	1.34886	1	0.0732161	150.631	145.128	4	16.92	8.59891	0	586.6	3
507	2017	0.055221	0.061915	0	0.298741	0.0699086	1.81797	1	0.0732009	152.293	142.396	5	17.47	8.62823	0	687.29	3
507	2018	0.060287	0.0553634	0	0.297335	0.0699086	1.27861	1	0.0648513	129.04	153.193	5	19.48	8.93075	0	650.39	2
507	2019	0.055409	0.033013	0	0.403487	0.15027	1.0052	1	0.0579229	128.398	188.696	4	18.51	9.1605	0	670.26	2
507	2020	0.04991	0.0228679	0	0.405797	0.15027	0.961003	1	0.0574688	136.59	326.32	6	19.39	9.09127	0	680.04	3
509	2014	-0.62781	-0.09128	1	0.355451	0.31081	5.06728	0	0.270854	140.869	92.4672	1	4.3	7.31997	0	515.92	3
509	2015	0.327577	-0.0163501	0	0.332255	0.283206	10.1297	0	0.284454	125.028	112.941	1	11.54	7.12437	0	530.81	3
509	2016	-0.401982	-0.169417	1	0.329494	0.283206	11.4615	0	0.592806	150.631	145.128	2	3.39	6.98595	0	306.13	3
509	2017	0.39698	-0.156904	0	0.344673	0.283206		0	0.0166038	152.293	142.396	3	12.45	10.2706	0	289.97	2
509	2018	-1.07211	-0.153111	1	0.327291	0.283206	5.2575	0	0.0361377	129.04	153.193	2	3.31	9.67393	0	0	3
509	2019		-0.040553	1	0.316428	0.117449	7.4271	0	0.400873	128.398	188.696	3	3.14	7.27145	0	256.79	3
510	2011	-0.100951	-0.0025157	1	0.17522	0.6879	1.82647	0	0.0440162	140.305	157.352	1	3.63	9.04824	1	543.99	3
510	2012	0.003845	0.0394447	0	0.186202	0.6879	2.03366	0	0.0563174	165.743	157.977	1	9.27	8.87723	1	701.29	3
510	2013	-0.184532	0.0658564	1	0.184954	0.6879	2.25117	1	0.0686411	155.75	137.961	1	0.9	8.82395	1	684.11	3
510	2014	-0.168402	0.0697369	1	0.190067	0.850774	2.40977	1	0.0647271	140.869	92.4672	3	1.91	8.86974	1	0	2
510	2016	0.066113	0.196997	0	0.221571	0.5	5.62059	0	0.0843965	150.631	145.128	1	10.62	8.63633	0	0	3
510	2017	0.049066	0.0301348	0	0.30697	0.76599	3.70991	0	0.0927918	152.293	142.396	2	9.97	8.76749	0	613.05	3
510	2018	0.112303	0.140468	0	0.299914	0.770297	1.87404	0	0.0818602	129.04	153.193	1	13.09	8.96093	0	442.12	2
510	2019	0.064542	0.0425842	0	0.287112	0.617132	1.83113	0	0.0780174	128.398	188.696	1	11.35	9.08912	0	0	3
510	2020	0.070321	0.107514	0	0.257112	0.801218	1.86896	0	0.10212	136.59	326.32	1	17.12	9.00862	0	0	3
513	2011	0.137255	0.15386	0	0.510401	0.593577	1.4544	0	0.0940999	140.305	157.352	6	27.51	9.26011	1	730.94	3
513	2012	0.153502	0.10543	0	0.537225	0.653595	1.9933	0	0.0890146	165.743	157.977	6	27.79	9.46846	1	754.32	2
513	2013	0.154463	0.0670098	0	0.535941	0.653595	1.82639	0	0.0946792	155.75	137.961	8	28.24	9.51017	1	704.91	3
513	2014	0.144042	0.0982381	0	0.701199	0.692089	1.86698	0	0.0837848	140.869	92.4672	6	24.17	9.5951	1	714.78	3
513	2015	0.148345	0.11486	0	0.67446	0.692089	2.29563	0	0.0915793	125.028	112.941	8	28.39	9.73926	1	619.38	2
513	2016	0.1393	0.121491	0	0.654606	0.692089	1.95849	0	0.0946974	150.631	145.128	8	28.27	9.87693	0	674.83	3
513	2017	0.39698	0.0827706	0	0.640391	0.692281	2.01009	0	0.10948	152.293	142.396	9	35.35	9.97755	0	793.03	2
513	2018	0.102832	0.0726958	0	0.632936	0.692329	1.23149	0	0.0616631	129.04	153.193	9	32.57	10.0134	0	620.29	3
513	2019	0.121671	0.0983043	0	0.651698	0.692377	1.68135	0	0.0670609	128.398	188.696	9	34.76	10.0597	0	679.58	3
513	2020	0.164484	0.104938	0	0.63746	0.692377	1.76619	0	0.063143	136.59	326.32	9	32.63	10.1711	0	707.69	3
514	2011	0.08458	-0.13331	0	0.67813	0.034956	1.07099	1	0.0481033	140.305	157.352	3	25.66	8.24066	0	577.94	3
514	2012	0.010039	-0.0775968	0	0.672434	0.0349654	1.116	1	0.141876	165.743	157.977	6	-4.9	7.71441	0	580.89	3
514	2013	0.02958	0.0286398	0	0.645666	0.0069936	1.06684	1	0.0651591	155.75	137.961	5	21.65	8.08138	0	648.52	3
514	2014	0.033037	-0.0261992	0	0.642809	0.0086241		1	0.0330244	140.869	92.4672	5	23.69	8.82767	0	682.76	2
514	2015	-0.029993	0.0063412	1	0.65017	0.0102065	1.86752	1	0.0627307	125.028	112.941	6	-7.93	8.30942	0	652.3	2
514	2016	0.023127	0.0330084	0	0.652566	0.0130612	1.98638	1	0.0855429	150.631	145.128	5	20.83	7.95274	0	614.61	3
514	2017	0.028885	0.0955586	0	0.641073	0.0128964	1.27067	1	0.0349874	152.293	142.396	2	29.27	8.43085	0	676.74	2
514	2018	0.012571	0.080573	0	0.654282	0.01768	0.941484	1	0.0655014	129.04	153.193	2	10.71	7.77811	0	623.91	3
514	2019	0.075492	0.0249626	0	0.646346	0.0139256	1.03678	1	0.0556863	128.398	188.696	3	31.57	8.25515	0	707.12	2
514	2020	0.035714	-0.135914	0	0.646058	0.0147005	0.916595	1	0.0671628	136.59	326.32	2	23.79	7.93023	0	637.7	3
516	2011	0.11638	0.148882	0	0.358304	0.245869	1.76255	0	0.0656512	140.305	157.352	5	70.52	9.2639	0	707.57	2
516	2012	0.095914	0.133511	0	0.332745	0.245869	1.52097	0	0.0803756	165.743	157.977	6	61.15	9.27937	0	711.54	2
516	2013	0.098158	0.0907799	0	0.328033	0.245869	1.80202	0	0.0784016	155.75	137.961	8	61.81	9.33701	0	673.45	3
516	2014	0.243229	0.0870625	0	0.34116	0.245869	2.99924	0	0.0715866	140.869	92.4672	7	23.83	9.43158	0	747.53	2
516	2015	0.097852	0.0516106	0	0.300877	0.245869	3.34023	0	0.0818782	125.028	112.941	7	68.21	9.43524	0	650.49	2
516	2016	0.058969	0.079072	0	0.294094	0.245869	3.1332	0	0.0825433	150.631	145.128	6	74.3	9.44471	0	611.21	3
516	2017	0.055203	0.0662419	0	0.295433	0.245869	2.00995	0	0.0845922	152.293	142.396	5	21.83	9.48459	0	648.55	3
516	2019	-0.076594	-0.0034218	1	0.307072	0.245869	1.44523	0	0.396444	128.398	188.696	5	0.17	7.76558	0	676.65	2
516	2020	0.006947	0.0034088	0	0.307072	0.245869	2.59356	0	0.282921	136.59	326.32	6	-0.6	8.1706	0	676.72	3
517	2011	0.192007	-0.0513807	0	0.857329	0.0768935	1.04396	0	0.0509897	140.305	157.352	4	29.83	9.86438	1	737.19	2
517	2012	0.165991	0.233491	0	0.855935	0.0768935	1.07169	0	0.0338718	165.743	157.977	2	26.81	10.0886	1	721.78	2
517	2013	0.149719	0.1685	0	0.855628	0.0768935	1.04927	0	0.0197472	155.75	137.961	4	32.1	10.91	1	586.05	2
517	2014	0.089197	-0.106587	0	0.859672	0.0768935	1.15246	0	0.0212075	140.869	92.4672	5	26.02	10.6455	1	609.61	3
517	2015	0.028283	0.0832303	0	0.830643	0.491497	3.16223	0	0.0613169	125.028	112.941	5	60.55	9.57213	1	621.69	3
517	2016	0.040805	0.016345	0	0.829989	0.491497	2.12202	0	0.0413005	150.631	145.128	5	25.87	9.98176	1	594.19	3
517	2017	0.136851	-0.0198387	0	0.83061	0.491497	1.47138	0	0.0180434	152.293	142.396	5	26.34	10.8421	1	682.62	2
517	2018	0.121725	-0.111687	0	0.829989	0.491497	1.10141	0	0.0336902	129.04	153.193	5	30.19	10.6557	1	703.98	3
517	2019	0.304914	0.0116911	0	0.832596	0.619272	1.03958	0	0.0266999	128.398	188.696	7	34.58	10.9707	1	725.55	2
517	2020	0.205746	-0.135914	0	0.833845	0.598659	0.985115	0	0.0171174	136.59	326.32	5	35.06	11.5497	1	736.4	2
518	2011	0.002731	0.0206901	0	0.17522	0.807755	4.16367	0	0.287865	140.305	157.352	3	17.83	7.29952	0	555.9	2
518	2012	0.016587	0.0597725	0	0.186202	0.79466	4.45519	0	0.272049	165.743	157.977	2	20.03	7.3538	0	599.62	2
518	2013	-0.127436	-0.0231164	1	0.184954	0.79466	4.24186	0	0.41626	155.75	137.961	3	-0.22	7.14914	0	564.09	3
518	2014	-0.01265	0.024557	1	0.190067	0.79466	7.02699	0	0.305804	140.869	92.4672	3	18.15	7.26099	0	517.71	3
518	2015	-0.169744	-0.149019	1	0.209133	0.798658	9.02972	0	0.35512	125.028	112.941	3	-6.64	7.22844	1	547.18	3
518	2016	0.009196	0.0113822	0	0.280346	0.823927	9.38564	0	0.253873	150.631	145.128	2	17.06	7.57221	1	0	2
518	2017	0.016555	-0.0115774	0	0.384774	0.614628	7.80948	0	0.230674	152.293	142.396	2	17.51	7.92846	1	615	3
518	2018	-0.045082	0.0243735	1	0.384774	0.614628	4.15313	0	0.205196	129.04	153.193	2	4.55	8.02303	1	453.53	3
518	2019	0.026853	0.0640214	0	0.350134	0.614628	4.35971	0	0.192289	128.398	188.696	3	18.79	8.0794	1	574.66	3
518	2020	0.041114	0.121686	0	0.349482	0.473799	6.56774	0	0.157111	136.59	326.32	5	20.42	8.30951	0	549.67	2
519	2011	-0.031621	-0.039842	1	0.345642	0.230298	2.75344	1	0.108849	140.305	157.352	3	7.32	7.642	0	546.91	3
519	2012	0.009908	0.0108831	0	0.345642	0.230298	5.02908	1	0.11557	165.743	157.977	1	12.34	7.50865	0	717.34	3
519	2013	0.136466	-0.0252813	0	0.558611	0.211739	1.29662	1	0.0918971	155.75	137.961	3	19.85	8.78656	0	656.7	2
519	2014	0.104227	-0.0404727	0	0.536728	0.211739	1.52768	1	0.0885726	140.869	92.4672	2	20.19	8.74277	0	695.21	3
519	2015	0.055384	-0.027406	0	0.533341	0.211739	2.15014	1	0.124281	125.028	112.941	1	17.44	8.43648	0	629.4	3
519	2016	0.024176	0.0153208	0	0.496012	0.216048	1.44153	1	0.12651	150.631	145.128	6	13.29	9.19073	0	630.13	2
519	2017	0.016151	0.0551965	0	0.499737	0.642137	1.2688	1	0.116577	152.293	142.396	5	14.63	9.44436	0	669.87	3
519	2018	0.045183	0.143806	0	0.499737	0.642137	1.04855	1	0.0736012	129.04	153.193	4	17.85	9.50986	0	700.63	3
519	2019	0.031803	0.0828303	0	0.466471	0.52105	1.14739	1	0.0760137	128.398	188.696	5	17.08	9.58009	0	570.13	3
519	2020	0.03287	0.148218	0	0.463115	0.841963	1.44645	1	0.0660214	136.59	326.32	4	17.36	9.74422	0	637.77	3
520	2011	-0.330051	0.0064218	1	0.293517	0.0309387	1.22198	1	0.0530102	140.305	157.352	6	-1.54	8.64227	0	562.06	2
520	2012		0.0071235	1	0.286443	0.0309387	1.50848	1	0.0653372	165.743	157.977	4	1.84	8.60914	0	0	3
520	2016	0.037229	-0.0180355	0	0.246466	0.16248	11.4615	0	0.0858687	150.631	145.128	2	16.1	8.54258	0	585.97	3
520	2017	0.17435	0.104812	0	0.256263	0.16248	7.80948	0	0.0834481	152.293	142.396	3	16.63	8.80146	0	612.01	3
520	2018	0.176149	0.231596	0	0.256138	0.16248	5.03189	0	0.0955069	129.04	153.193	3	20.07	8.4568	0	688.18	2
520	2019	0.081703	0.0838866	0	0.366729	0.483793	7.20394	0	0.0758872	128.398	188.696	4	15.17	8.40144	0	598	2
520	2020	0.025376	0.043747	0	0.405443	0.524686	5.76693	0	0.0829861	136.59	326.32	4	15.74	8.26731	0	618.08	2
523	2011	0.024857	-0.0580638	0	0.576844	0.24236	1.67482	1	0.036395	140.305	157.352	1	19.22	9.48666	0	687.39	2
523	2012	0.020149	-0.0152208	0	0.413165	0.0576508	1.76685	1	0.0224517	165.743	157.977	2	20.71	9.93287	0	700.24	2
523	2013	0.031885	0.0498206	0	0.399146	0.0438337	2.22587	1	0.0230963	155.75	137.961	3	14.5	9.87954	0	734.82	2
523	2014	0.03771	-0.0151407	0	0.405108	0.0438337	2.11447	1	0.0173942	140.869	92.4672	5	17.52	10.1814	0	706.01	2
523	2015	0.02725	-0.0116355	0	0.424469	0.0590824	2.5914	1	0.0116384	125.028	112.941	4	17.51	10.5175	0	719.77	3
523	2016	0.027016	-0.166748	0	0.506922	0.473485	1.8494	1	0.011776	150.631	145.128	1	21.01	10.7651	0	685.35	3
523	2017	0.018648	-0.0331874	0	0.506438	0.473485	1.40766	1	0.0097472	152.293	142.396	5	21.08	10.9548	0	663.31	3
523	2018	-0.105243	-0.0765856	1	0.4829	0.473485	1.11189	1	0.0163688	129.04	153.193	2	18.64	10.9819	0	674.66	3
523	2019	-0.062749	-0.0772671	1	0.476953	0.458232	1.43637	1	0.0232998	128.398	188.696	5	19.92	10.9168	0	620.59	3
523	2020		-0.135914	1	0.488074	0.458232	2.70878	1	0.0441481	136.59	326.32	2	-4.08	9.61238	0	0	3
524	2013	0.055142	0.0718383	0	0.542672	0.385951	2.29281	1	0.190337	155.75	137.961	5	28.77	7.34087	0	597.86	3
524	2014	0.064063	0.0634364	0	0.564596	0.385951	4.57953	1	0.200994	140.869	92.4672	5	22.19	7.31754	0	574.64	3
524	2015	0.067078	0.0647634	0	0.572414	0.385951	6.6098	1	0.204715	125.028	112.941	5	18.49	7.35256	0	732.6	3
524	2016	0.049405	0.0496956	0	0.564739	0.385951	5.14463	1	0.239905	150.631	145.128	2	20.64	7.3424	1	600.76	3
526	2011	0.028312	-0.0001991	0	0.446438	0.568861	3.38442	0	0.36944	140.305	157.352	1	19.67	7.32082	0	0	2
526	2012	0.022981	-0.0285992	0	0.453221	0.360633	4.69056	0	0.0894535	165.743	157.977	2	23.6	7.08433	0	586.16	2
526	2013	-0.041867	-0.0224654	1	0.437935	0.360633	7.2332	0	0.472422	155.75	137.961	3	-4.77	6.97291	0	577.67	2
526	2014	0.012944	0.0629007	0	0.425624	0.360633	9.38427	0	0.431189	140.869	92.4672	2	23.26	6.03936	0	556.54	2
526	2015	-0.089311	0.0092405	1	0.49486	0.360633	17.7288	0	0.766018	125.028	112.941	2	-13.2	5.99173	0	523.99	2
528	2011	0.148929	-0.0887755	0	0.419982	0.0800865	1.14434	1	0.0467521	140.305	157.352	7	65.5	10.7503	1	656.85	3
528	2012	0.029865	0.0255697	0	0.417596	0.0631046	1.08454	1	0.0668026	165.743	157.977	7	62.64	10.3616	1	725.05	3
528	2013	0.035492	0.0488481	0	0.39324	0.0444656	0.901597	1	0.0672222	155.75	137.961	7	70.52	10.3299	0	619.76	3
528	2014	0.020989	0.0266535	0	0.385371	0.0444654	1.24175	1	0.0851118	140.869	92.4672	8	59.57	10.1815	0	583.49	3
528	2015	0.002303	0.0071326	0	0.422242	0.0663618	1.02069	1	0.109556	125.028	112.941	8	18.43	9.77904	0	636.46	3
528	2016	0.005359	0.0669539	0	0.427597	0.0663618	0.969793	1	0.0973578	150.631	145.128	8	68.03	9.83427	0	597.91	3
528	2017	0.035877	0.0439838	0	0.411974	0.0663618	1.02222	1	0.0741018	152.293	142.396	8	20.69	10.3034	0	683.45	3
528	2018	0.083674	0.0241831	0	0.423895	0.0885834	0.95353	1	0.0386259	129.04	153.193	6	22.2	10.7408	0	685.19	3
528	2019	0.102619	0.0622062	0	0.421625	0.111694	0.980499	1	0.0362838	128.398	188.696	7	22.48	10.7822	0	702.48	3
528	2020	0.11832	0.0590355	0	0.414932	0.0932027	0.969404	1	0.0306414	136.59	326.32	8	23.65	10.9272	0	718.64	3
529	2011	0.093464	0.107419	0	0.558942	0.0360112	2.15483	1	0.0486695	140.305	157.352	3	20.9	8.99136	1	681.65	3
529	2012	0.075743	0.0460994	0	0.575486	0.0379786	3.5122	1	0.0469191	165.743	157.977	3	20.92	9.1077	1	704.78	2
529	2013	0.090861	0.026629	0	0.568007	0.0379227	3.19655	1	0.0438862	155.75	137.961	3	22.11	9.26167	1	713.19	3
529	2014	0.153805	0.100622	0	0.569617	0.0379227	3.76835	1	0.0335096	140.869	92.4672	4	23.33	9.27473	0	728.47	2
529	2015	0.06691	0.0367839	0	0.564833	0.0379227	4.94864	1	0.0350036	125.028	112.941	2	22	9.34208	0	627.03	2
529	2016	0.089447	0.117378	0	0.563768	0.037745	4.45162	1	0.0379761	150.631	145.128	5	21.9	9.40956	1	617.57	2
529	2017	0.115733	0.142214	0	0.568246	0.037745	2.19986	1	0.036882	152.293	142.396	5	28.32	9.52754	1	688.27	2
529	2018	0.126937	0.0603483	0	0.565343	0.037745	1.48479	1	0.0574899	129.04	153.193	5	30.85	9.53974	1	698.06	3
529	2019	0.170469	0.0580503	0	0.571311	0.037745	1.83885	1	0.0671148	128.398	188.696	5	29.67	9.74636	1	627.2	3
529	2020	0.176002	0.15428	0	0.572547	0.0402099	1.50076	1	0.0691031	136.59	326.32	5	29.01	9.87204	0	698.44	3
531	2011	0.045424	0.113798	0	0.640236	0.702593	1.00354	1	0.0386129	140.305	157.352	7	19.35	9.20268	0	649.21	3
531	2012	0.125687	0.21369	0	0.640236	0.702593	1.23027	1	0.0471322	165.743	157.977	7	30.17	9.15371	0	694.13	3
531	2013	0.143944	0.166787	0	0.640236	0.702593	1.16749	1	0.0464609	155.75	137.961	7	33.58	9.20764	0	670.64	3
531	2014	0.256266	0.0660984	0	0.66858	0.702593	1.761	1	0.0375305	140.869	92.4672	7	28.19	9.50034	0	642.66	2
531	2015	0.132064	0.0309286	0	0.611247	0.702593	1.53902	1	0.0644006	125.028	112.941	7	26.93	8.81802	0	616.6	3
531	2016	0.142709	0.0919336	0	0.63087	0.702593		1	0.0530155	150.631	145.128	6	29.15	8.97337	0	663.13	3
531	2017	0.047628	0.054469	0	0.63087	0.702593	1.13385	1	0.0494812	152.293	142.396	6	21.48	9.1047	0	643.34	3
531	2018	0.024233	0.041046	0	0.63087	0.702593	0.924901	1	0.0451674	129.04	153.193	5	26.07	9.1723	0	656.29	3
531	2019	0.095447	0.0651354	0	0.63087	0.702593	1.00756	1	0.0459137	128.398	188.696	5	27.28	9.19611	0	731.93	3
531	2020	0.169879	0.0597492	0	0.63087	0.702593	1.05092	1	0.0513136	136.59	326.32	7	27.34	9.29276	0	681.25	2
532	2011	0.044053	0.0056974	0	0.289917	0.811162	2.75258	1	0.213024	140.305	157.352	4	20.46	7.1078	0	616.22	3
532	2012	0.073145	0.0326598	0	0.332624	0.705916	2.95597	1	0.212232	165.743	157.977	3	19.6	7.08805	0	704.64	3
532	2013	0.087272	0.0338104	0	0.481362	0.992162	4.64224	1	0.202542	155.75	137.961	3	21.06	7.17681	0	690.57	2
532	2014	0.052602	0.0256778	0	0.543068	0.985999	4.69268	1	0.287538	140.869	92.4672	7	20.62	6.97535	0	669.29	3
532	2015	0.066188	0.0151048	0	0.508833	0.979432	8.13747	1	0.280498	125.028	112.941	5	21.55	7.38388	0	696.02	2
532	2016	0.06794	0.0459579	0	0.491815	0.914913	3.86322	1	0.19573	150.631	145.128	7	12.11	7.77234	0	569.56	2
532	2017	0.076889	0.054004	0	0.491815	0.914913	2.17224	1	0.142961	152.293	142.396	7	19.7	8.2178	1	705.34	1
532	2018	0.071604	0.0394961	0	0.491815	0.914913	1.95149	1	0.0959896	129.04	153.193	6	22.03	8.26489	1	624.65	3
532	2019	0.081194	0.0594266	0	0.491825	0.914913	2.21501	1	0.10714	128.398	188.696	5	22.65	8.00795	1	658.89	3
532	2020	0.161758	0.0696249	0	0.503701	0.406653	2.22325	1	0.111961	136.59	326.32	6	23.92	8.19995	1	668.38	1
533	2011	0.070615	-0.0256959	0	0.418131	0.577968	2.00397	0	0.0543877	140.305	157.352	1	3.89	9.49227	0	582.8	3
533	2013	0.12142	0.0115714	0	0.423233	0.575209	1.243	0	0.0658277	155.75	137.961	5	16.41	9.40814	0	619.6	2
533	2014	0.08124	-0.0047044	0	0.422506	0.575209		0	0.0694849	140.869	92.4672	7	23.67	9.88034	0	711.39	3
533	2015	0.083158	0.120728	0	0.414263	0.55497	2.16984	0	0.0657848	125.028	112.941	7	17.29	9.98274	0	720.62	3
533	2016	0.125295	0.0802869	0	0.414133	0.755972	3.06726	0	0.0709364	150.631	145.128	5	19.31	9.94611	0	653.27	3
533	2017	0.031426	-0.0331572	0	0.448041	0.755972	2.16805	0	0.0192361	152.293	142.396	2	17.69	10.6851	0	640.65	3
533	2018	-0.786776	-0.0156619	1	0.427281	0.755972	1.32163	0	0.0141674	129.04	153.193	1	-0.1	10.8521	0	432.5	3
533	2019	-0.011298	0.0593356	1	0.430446	0.774174	1.42884	0	0.0886731	128.398	188.696	1	14.3	8.93053	0	532.41	3
533	2020	0.093636	0.015684	0	0.430446	0.774174	1.46602	0	0.0807455	136.59	326.32	1	16.63	9.01755	0	532.83	3
534	2011	0.022566	-0.0010346	0	0.242068	0.13995	1.23927	0	0.17441	140.305	157.352	6	30.03	7.56532	0	635.82	3
534	2012	0.123557	0.0789549	0	0.593321	0.0240807	1.2149	0	0.0549055	165.743	157.977	5	33.91	8.73795	0	640.85	2
534	2013	0.124034	0.179143	0	0.591635	0.0240807	1.11035	0	0.0532758	155.75	137.961	5	37.33	8.72822	0	607.38	3
534	2014	0.023626	0.0964338	0	0.601389	0.0240807	1.24795	0	0.16952	140.869	92.4672	7	34.97	7.98657	0	674.83	3
534	2015	0.022991	-0.002497	0	0.598947	0.048766		0	0.194602	125.028	112.941	7	30.92	8.17036	0	573.98	3
534	2016	0.046698	-0.0869811	0	0.590455	0.0426993	3.81758	0	0.312772	150.631	145.128	3	24.79	7.21081	0	669.97	3
534	2017	0.052316	0.027721	0	0.619533	0.0677264	3.17282	0	0.327073	152.293	142.396	4	27.62	7.39085	0	554.04	2
534	2018	0.027627	-0.0424808	0	0.619543	0.0689313	2.3816	0	0.32152	129.04	153.193	5	29.33	7.40241	0	516.55	3
534	2019	0.038501	0.0753284	0	0.586828	0.245894	2.7526	0	0.198452	128.398	188.696	3	29.47	7.91861	0	580.26	3
534	2020	0.070984	0.0669981	0	0.595435	0.249526	3.69674	0	0.169258	136.59	326.32	1	30.48	7.8453	0	707.33	3
536	2011	0.141955	0.177384	0	0.870024	0.0710338	1.20866	0	0.0784898	140.305	157.352	6	64.29	8.73585	0	774.85	3
536	2012	0.10991	0.0859297	0	0.837729	0.0605939	1.3677	0	0.115227	165.743	157.977	6	66.24	8.59061	0	774.06	2
536	2013	0.136767	0.005875	0	0.811886	0.0605939	1.38582	0	0.0573182	155.75	137.961	7	59.97	9.68229	0	559.14	2
536	2014	0.097261	0.139611	0	0.720107	0.0605939	1.25601	0	0.0350047	140.869	92.4672	7	62.48	9.89347	0	292.67	2
536	2015	0.057179	0.2216	0	0.69564	0.0605939	1.30134	0	0.0476464	125.028	112.941	8	61.04	9.65332	0	648.51	3
536	2016	0.047256	-0.0091688	0	0.638345	0.478881	1.31579	0	0.0813271	150.631	145.128	5	60.59	9.48385	0	322.2	3
536	2017	0.01531	0.0209124	0	0.614132	0.52086	1.0285	0	0.0719278	152.293	142.396	5	20.52	9.29439	0	298.78	3
536	2018	-0.489395	-0.0567085	1	0.606387	0.52086	0.910202	0	0.0445736	129.04	153.193	4	-3.91	9.12459	0	242.21	2
536	2019	-0.415388	-0.0360757	1	0.596394	0.541389	1.17244	0	0.204966	128.398	188.696	5	-2.47	8.08321	0	266.91	3
537	2011	0.366581	0.122839	0	0.306831	0.228399	1.46577	1	0.0253201	140.305	157.352	3	31.49	9.97779	0	686.49	3
537	2012	0.301675	0.233491	0	0.268062	0.170509	1.6863	1	0.0218102	165.743	157.977	2	31.86	10.1737	0	707.24	2
537	2013	0.308248	0.208599	0	0.283363	0.116524	1.20616	1	0.0248011	155.75	137.961	2	14.71	10.053	0	705.75	3
537	2014	0.18926	-0.0973908	0	0.242862	0.0688601	1.40221	1	0.0325068	140.869	92.4672	1	18.99	9.89704	0	595.97	2
537	2015	0.092746	-0.149019	0	0.263528	0.109391	1.40741	1	0.0627231	125.028	112.941	4	28.68	9.99891	0	631.64	3
537	2016	0.17852	-0.169417	0	0.268959	0.0817134	1.07498	1	0.0188059	150.631	145.128	4	20.69	10.8948	0	697.18	2
537	2017	0.264821	0.110569	0	0.797827	0.0272692	1.04241	1	0.0151549	152.293	142.396	5	31.25	11.2201	0	806.13	1
537	2018	0.220817	0.0785281	0	0.807578	0.0272692	1.00937	1	0.0117007	129.04	153.193	4	33.72	11.3889	0	663.57	2
537	2019	0.25867	-0.0255759	0	0.80438	0.0272692	1.00269	1	0.0166882	128.398	188.696	5	35.68	11.2362	0	656.42	3
537	2020	0.152698	-0.0853169	0	0.801489	0.0272692	0.954303	1	0.0218401	136.59	326.32	7	31.09	11.1152	0	713.22	3
538	2011	0.242914	-0.0492566	0	0.670743	0.29678	4.11465	1	0.0280937	140.305	157.352	8	64.43	10.5747	0	903.06	3
538	2012	0.251541	0.0745453	0	0.654205	0.29678	4.76797	1	0.0259648	165.743	157.977	9	68.85	10.6108	0	977.72	3
538	2013	0.28754	0.0265231	0	0.653087	0.29678	5.79604	1	0.0292064	155.75	137.961	9	73.85	10.8386	0	820.81	3
538	2014	0.245753	0.0971073	0	0.638055	0.267874	4.33311	1	0.0293204	140.869	92.4672	9	28.7	10.9237	0	788.74	3
538	2015	0.222019	0.11298	0	0.682975	0.265569	4.21903	1	0.0237827	125.028	112.941	9	28.48	11.0088	0	781.73	3
538	2016	0.199575	0.121398	0	0.681529	0.265569	3.58102	1	0.0215765	150.631	145.128	9	28.07	11.065	0	794.62	3
538	2017	0.18434	0.0417178	0	0.708826	0.243066	4.17157	0	0.0159066	152.293	142.396	9	29.13	11.1524	0	809.18	3
538	2018	0.172847	0.0865706	0	0.71838	0.24147	2.87964	0	0.0116843	129.04	153.193	9	31.3	11.2528	0	751.49	3
538	2019	0.106857	0.0423848	0	0.710639	0.969086	1.72276	0	0.0322761	128.398	188.696	8	32.08	11.3218	0	797.26	3
538	2020	0.144185	0.0693398	0	0.707419	0.969086	1.91147	0	0.026279	136.59	326.32	9	34.59	11.3236	0	814.34	3
540	2011	0.244259	-0.0912136	0	0.506729	0.165975	1.3157	0	0.0631179	140.305	157.352	6	52.82	9.17013	1	690.26	2
540	2012	0.172441	-0.0599436	0	0.512937	0.163862	1.2411	0	0.0711413	165.743	157.977	6	64.8	9.21499	1	718.05	2
540	2013	0.323019	-0.0044518	0	0.527005	0.163862	1.10387	0	0.0428514	155.75	137.961	8	67.44	9.96056	1	633.69	2
540	2014	0.283864	0.0368471	0	0.549752	0.127861	1.21687	0	0.0259882	140.869	92.4672	7	67.57	10.3259	1	656.98	2
540	2015	0.254129	-0.0017572	0	0.524914	0.121127	1.43301	0	0.036581	125.028	112.941	8	32.79	10.6349	0	692.99	2
540	2016	0.206963	0.006265	0	0.552205	0.10365		0	0.0256597	150.631	145.128	9	69.59	10.8619	0	717.22	2
540	2017	0.123741	-0.029503	0	0.550506	0.10365		0	0.039208	152.293	142.396	9	26.21	10.6232	0	628.69	3
540	2018	0.074703	-0.004349	0	0.553747	0.10365		0	0.0466953	129.04	153.193	9	25.46	10.508	0	611.2	3
540	2020	0.03347	0.0925496	0	0.523108	0.10137	1.00283	0	0.0652643	136.59	326.32	8	13.85	9.80386	0	531.81	3
543	2011	-0.017751	0.0129585	1	0.630956	0.0736741	0.931854	1	0.0097776	140.305	157.352	2	1.63	9.33595	1	529.66	1
543	2012	0.070946	0.0858637	0	0.640003	0.0736741	1.0133	1	0.0090231	165.743	157.977	3	11.85	9.65812	1	701.33	2
543	2013	0.22784	0.151534	0	0.596076	0.1397	0.917426	1	0.0093337	155.75	137.961	7	29.67	10.0908	1	725.27	1
543	2014	0.145163	0.15384	0	0.536352	0.117036	1.04272	1	0.0092862	140.869	92.4672	8	29.54	10.1284	1	678.23	2
543	2015	0.154675	0.13983	0	0.503499	0.0700442	1.08819	1	0.011228	125.028	112.941	8	31.14	10.0138	1	729.24	3
543	2016	0.087083	0.071645	0	0.500123	0.0700442	0.956206	1	0.011776	150.631	145.128	6	22.67	9.96574	1	635.21	3
543	2017	0.005533	0.0372704	0	0.502012	0.0700442	0.954549	1	0.0097472	152.293	142.396	5	19.62	10.0814	1	672.21	3
543	2018	0.0454	0.0473133	0	0.49983	0.0698456	0.816409	1	0.0075625	129.04	153.193	5	16.81	10.1212	0	700.53	3
543	2019	0.064898	0.081078	0	0.624541	0.0429941	0.827003	1	0.0078794	128.398	188.696	6	23.2	10.3181	0	719.69	2
543	2020	0.070693	0.0875501	0	0.596202	0.0370813	0.802414	1	0.0080577	136.59	326.32	6	23.12	10.377	0	718.52	3
544	2012	0.139564	0.0549316	0	0.579451	0.753693	2.18632	1	0.122191	165.743	157.977	1	4.68	7.69053	0	689.94	1
544	2013	0.073887	0.0452788	0	0.571817	0.775615	2.16173	1	0.0804189	155.75	137.961	1	20.43	7.78228	0	565.4	1
544	2014	0.077792	0.0728334	0	0.579963	0.781494		1	0.0861419	140.869	92.4672	5	18.56	7.85963	0	678.49	1
544	2015	0.108989	0.18147	0	0.590628	0.837311	2.73257	1	0.127439	125.028	112.941	6	21.37	7.75351	0	721.47	2
544	2018	0.071256	0.0309283	0	0.782807	0.0625947	0.932613	1	0.0822334	129.04	153.193	7	30.12	8.04459	0	682.83	1
544	2019	0.076356	0.0707962	0	0.787865	0.0720259	0.969306	1	0.0574656	128.398	188.696	7	27.9	8.54572	0	714.55	1
544	2020	0.077829	0.0375746	0	0.769671	0.0720259	0.998159	1	0.0565673	136.59	326.32	6	29.37	8.78398	0	655.79	1
545	2013	0.134354	0.140574	0	0.615602	0.214496	1.6823	0	0.0871307	155.75	137.961	8	21.16	8.29654	0	745.42	3
545	2014	0.03507	0.037424	0	0.528992	0.107341	1.69452	0	0.0885955	140.869	92.4672	3	14.93	8.13016	0	575.12	3
545	2015	0.077412	0.0266839	0	0.475191	0.103685	2.71428	0	0.1073	125.028	112.941	3	21.81	8.05158	0	638.07	3
545	2016	0.065864	-0.047997	0	0.425003	0.0373246	2.38133	0	0.0916151	150.631	145.128	3	20.5	8.27151	0	731.78	2
545	2017	0.084889	0.093227	0	0.412266	0.0373246	2.0595	0	0.110159	152.293	142.396	3	23.75	8.78803	0	667.18	3
545	2018	0.050305	-0.112249	0	0.412054	0.0373246	1.32202	0	0.0711366	129.04	153.193	1	14.93	8.86602	0	643.46	3
545	2019	0.012113	-0.0006805	0	0.413386	0.0373246	1.29043	0	0.0702233	128.398	188.696	3	19.8	8.88359	0	682.25	3
545	2020	-0.128867	0.0615346	1	0.387006	0.0406296	1.54785	0	0.072235	136.59	326.32	4	2.54	8.86901	0	620.7	3
546	2011	0.133846	0.0687668	0	0.273309	0.867905	3.03129	1	0.0838511	140.305	157.352	5	20.79	7.88652	1	691.01	2
546	2012	0.030361	0.14961	0	0.275949	0.867905	3.10108	0	0.0867488	165.743	157.977	4	16.23	7.2876	0	579.58	3
546	2013	0.108392	-0.0696588	0	0.276262	0.867905	3.452	0	0.227821	155.75	137.961	3	20.18	6.89126	0	628.84	2
546	2014	0.153984	0.0404629	0	0.684389	0.341274	1.1705	0	0.0759263	140.869	92.4672	3	20.38	8.29684	0	598.49	2
546	2015	0.156456	0.0638702	0	0.647256	0.341274	1.62446	0	0.0652272	125.028	112.941	4	25.91	8.65931	0	668.16	1
546	2016	0.151526	-0.0047034	0	0.632034	0.281547	1.39581	0	0.0522401	150.631	145.128	7	35.57	8.75595	0	692.61	2
546	2017	0.129731	0.0367811	0	0.540834	0.193315	1.87851	0	0.0318743	152.293	142.396	6	27.21	9.5197	0	670.28	1
546	2018	0.109573	0.0642618	0	0.546847	0.18854	1.21421	0	0.0302882	129.04	153.193	5	28.44	9.95724	0	617.95	1
546	2019	0.126392	0.0701317	0	0.504324	0.172046	1.23351	0	0.0301521	128.398	188.696	5	26.01	9.95957	0	733.92	2
546	2020	0.094783	0.0574037	0	0.468383	0.154064	1.0079	0	0.0290816	136.59	326.32	5	25.74	10.0208	0	648.64	2
547	2011	0.089519	0.0268392	0	0.382332	0.184522	1.34475	0	0.20605	140.305	157.352	4	38.38	7.93121	0	703.14	3
547	2012	0.086024	0.0027577	0	0.339455	0.204428	1.33757	0	0.212267	165.743	157.977	2	49.11	7.96633	0	709.04	3
547	2013	0.088467	-0.0396902	0	0.32767	0.209231	1.43341	0	0.218107	155.75	137.961	5	46.39	8.08276	0	682.15	3
547	2014	0.108796	0.0380392	0	0.316722	0.354296	3.6015	0	0.199327	140.869	92.4672	5	58.22	8.48057	0	711.21	2
547	2015	0.072691	0.0252633	0	0.31082	0.894935	2.8704	1	0.224981	125.028	112.941	5	22.51	8.68051	0	689.58	3
547	2016	0.05102	0.0254215	0	0.305844	0.894935		1	0.199489	150.631	145.128	8	58.92	9.14584	0	634.48	3
547	2017	0.055799	0.0254164	0	0.300422	0.894935		1	0.192357	152.293	142.396	6	19.32	9.24272	0	689.53	3
547	2018	0.0779	0.020016	0	0.275627	0.894935	1.30621	1	0.0712661	129.04	153.193	6	19.88	9.57051	0	684.96	2
547	2019	0.093736	0.003572	0	0.26909	0.804505	1.51941	1	0.0677597	128.398	188.696	5	23.46	9.67923	0	683.11	2
547	2020	0.099594	0.0156655	0	0.275044	0.766871	3.10142	1	0.0666714	136.59	326.32	5	23.78	9.77251	0	727.71	3
548	2011	0.045373	0.0555067	0	0.313874	0.0127932	1.16049	1	0.27097	140.305	157.352	5	16.31	7.40655	1	658.38	3
548	2012	0.026776	0.0326611	0	0.314482	0.0156132	1.23157	1	0.295806	165.743	157.977	7	20.76	7.26418	1	684.51	3
548	2013	0.012971	0.0520211	0	0.334871	0.0295267	1.45442	1	0.294987	155.75	137.961	1	15.59	7.11598	1	612.28	3
548	2014	0.012868	0.126838	0	0.340927	0.04084	2.19029	1	0.309371	140.869	92.4672	2	17.95	7.04652	1	680.93	3
548	2015	0.004953	0.0382088	0	0.336563	0.0338384	3.19549	1	0.350836	125.028	112.941	1	14.38	6.94025	1	601.5	3
548	2016	0.032877	0.0983831	0	0.356214	0.0512418	2.04941	1	0.361598	150.631	145.128	5	19.08	7.02828	1	694.09	3
548	2017	0.076767	0.127313	0	0.346156	0.0546645	1.81223	1	0.088844	152.293	142.396	1	22.81	8.53883	1	697.32	3
548	2018	0.018845	0.0305143	0	0.345935	0.0338585	1.25747	1	0.23892	129.04	153.193	2	19.82	7.38354	1	604.27	3
548	2019	0.02761	-0.0302411	0	0.348725	0.0380245	1.18364	1	0.253204	128.398	188.696	2	18.41	7.35339	1	584.15	3
548	2020	0.048236	-0.0535966	0	0.345653	0.0287651	1.10068	1	0.140966	136.59	326.32	1	19.66	7.82105	1	696.8	2
551	2011	0.052249	0.0242258	0	0.429067	0.076971	1.22685	1	0.113004	140.305	157.352	7	14.88	9.11025	0	702.34	2
551	2012	0.02382	0.0351291	0	0.400146	0.0725295	1.34142	1	0.136257	165.743	157.977	2	11.01	8.87847	1	705.12	3
551	2013	0.055202	0.06112	0	0.420679	0.0734522	1.59386	1	0.129556	155.75	137.961	3	11.71	8.95844	1	758.52	3
551	2014	0.045127	0.0274965	0	0.405106	0.0734522	1.68206	1	0.135079	140.869	92.4672	6	17.2	8.99087	1	748.64	3
551	2015	0.035709	0.044742	0	0.43022	0.105829	2.07605	1	0.144934	125.028	112.941	6	11.66	8.95028	0	639.95	3
551	2016	0.056747	0.0500134	0	0.436705	0.105829	1.53903	1	0.131578	150.631	145.128	5	11.93	9.03048	1	688.3	3
551	2017	0.064568	0.0411584	0	0.456042	0.145582	1.2793	1	0.12223	152.293	142.396	6	16.66	9.16077	1	735.23	3
551	2018	0.072948	0.0571308	0	0.474377	0.1397	1.03873	1	0.0699576	129.04	153.193	5	12.99	9.31551	1	700.21	2
551	2019	0.086369	0.0609259	0	0.484056	0.139723	1.05981	1	0.0643615	128.398	188.696	4	13.46	9.38244	1	722.77	2
551	2020	0.080669	0.0412173	0	0.476199	0.139704	1.12337	1	0.0659026	136.59	326.32	4	16.09	9.38087	1	703.66	2
552	2011	0.151451	-0.0167955	0	0.502439	0.0486933	3.2702	1	0.0909143	140.305	157.352	8	19.85	8.55601	0	718.08	2
552	2012	0.22982	0.0208273	0	0.48955	0.0109295	1.22435	1	0.112619	165.743	157.977	9	25.04	9.45633	0	713.71	2
552	2013	0.179544	0.0805243	0	0.743532	0.0069936	1.39485	1	0.0900121	155.75	137.961	8	25.74	9.37962	0	661.33	3
552	2014	0.124923	0.0034358	0	0.745256	0.0086241	1.3558	1	0.0817539	140.869	92.4672	8	20.8	9.28488	0	675.06	2
552	2015	0.040808	-0.0023505	0	0.622441	0.0866694	1.18075	1	0.0790633	125.028	112.941	7	17.17	8.72976	0	623.57	3
552	2016	0.035865	0.0539805	0	0.617063	0.0847853	1.17961	1	0.0558319	150.631	145.128	6	18.64	8.8765	0	636.65	3
552	2017	0.084059	0.0620861	0	0.614855	0.0847853	1.08188	1	0.0529712	152.293	142.396	8	26.06	9.17021	1	640.75	2
552	2018	0.080938	0.0519266	0	0.614855	0.0847853	0.902763	1	0.0496907	129.04	153.193	7	26.66	9.19306	1	679.56	3
552	2019	0.069207	0.0425161	0	0.614855	0.0847853	0.827361	1	0.0558762	128.398	188.696	7	25.16	9.17829	1	633.12	3
552	2020	0.054616	0.0471544	0	0.604855	0.0847853	0.912045	1	0.0601115	136.59	326.32	7	25.23	9.08767	1	544.05	3
554	2011	0.010503	0.0537155	0	0.319979	0.157764	2.96539	1	0.0097776	140.305	157.352	1	12.06	9.83235	0	675.38	3
554	2012	0.026639	0.131291	0	0.284273	0.0785509	2.11347	1	0.0095344	165.743	157.977	1	12.69	9.83928	0	690.09	2
554	2013	0.013864	0.148612	0	0.285772	0.0817869	1.97854	1	0.013325	155.75	137.961	1	11.91	9.80887	0	599.38	3
554	2014	0.00701	-0.0131609	0	0.300882	0.0730674	3.1964	1	0.0143685	140.869	92.4672	3	14.98	9.80738	0	660.24	3
554	2015	0.004155	0.0422047	0	0.280133	0.0411882	4.57303	1	0.0207544	125.028	112.941	2	11.31	9.51366	0	569.71	3
554	2018	0.00225	0.0728412	0	0.293038	0.0661231	1.92632	1	0.0143305	129.04	153.193	1	11.16	9.5202	0	663.95	2
554	2019	0.006686	0.0669446	0	0.285092	0.0533419	1.8274	1	0.0147381	128.398	188.696	1	11.47	9.45664	0	604.14	3
554	2020	0.008116	0.171376	0	0.280427	0.0420323	1.61073	1	0.0179382	136.59	326.32	1	14.91	9.29477	0	647.48	3
555	2014	0.117548	0.0785733	0	0.791791	0.305539	1.45211	0	0.0704417	140.869	92.4672	8	24.1	10.4309	0	719.77	3
555	2015	0.118807	0.0106335	0	0.738424	0.305539	2.22334	0	0.0760977	125.028	112.941	9	28.14	10.4679	0	714.93	3
555	2016	0.06396	0.0594018	0	0.690088	0.305539	1.44493	0	0.0741167	150.631	145.128	9	26.67	10.3038	0	641.01	3
555	2017	0.066051	0.0320569	0	0.6856	0.294438	1.54816	0	0.0882129	152.293	142.396	9	24.93	10.2751	0	659.48	3
555	2018	0.009474	0.0221804	0	0.623361	0.20945	1.3606	0	0.0525872	129.04	153.193	9	27.78	10.423	0	652.13	3
555	2019	0.073758	0.0269599	0	0.587159	0.16603	1.81594	0	0.0396666	128.398	188.696	9	24.79	10.5427	0	619.32	3
555	2020	0.084734	0.026706	0	0.538888	0.16603	1.77486	0	0.0268598	136.59	326.32	9	25.1	10.5904	0	603.06	3
557	2016	0.002079	0.0147589	0	0.600518	0.540365	1.31765	1	0.258096	150.631	145.128	4	16.64	7.23251	1	0	3
557	2017	0.021856	0.0598657	0	0.598392	0.533163		1	0.200546	152.293	142.396	4	18.44	7.57716	1	448.39	2
557	2018	0.032921	0.040949	0	0.598392	0.533163	1.0051	1	0.0962931	129.04	153.193	5	19.07	7.73057	1	410.6	3
557	2019	0.009046	0.0327619	0	0.598392	0.533163	1.01073	1	0.0790552	128.398	188.696	3	20.75	7.77754	1	534.14	3
557	2020	0.033923	0.0314664	0	0.598392	0.533163	1.10672	1	0.0788043	136.59	326.32	3	21.95	7.89606	1	651.46	2
558	2011	0.054722	-0.0951657	0	0.72944	0.0541284	1.2308	0	0.0704652	140.305	157.352	3	23.9	8.70103	1	717.35	3
558	2012	0.046417	0.0523164	0	0.68431	0.316897	1.23837	0	0.0536099	165.743	157.977	2	18.5	8.87872	1	700.84	2
558	2013	0.057474	0.120552	0	0.685049	0.316897	1.18986	0	0.0313925	155.75	137.961	3	23.91	9.45108	1	607.16	2
558	2014	0.090575	-0.0256312	0	0.690586	0.243932		0	0.0202316	140.869	92.4672	4	26.05	9.97191	1	707.39	2
558	2015	-0.226895	-0.0171292	1	0.619368	0.243932	8.05571	0	0.0437233	125.028	112.941	5	0.46	9.66703	1	599.75	2
558	2016	0.040239	0.114549	0	0.599596	0.129091		0	0.020742	150.631	145.128	5	25.64	10.0778	1	677.21	2
558	2017	0.032555	-0.0428737	0	0.589867	0.129091	2.95662	0	0.0521513	152.293	142.396	2	25.44	9.03226	1	656.47	1
558	2018	-0.039673	0.168607	1	0.548105	0.129091	1.86709	0	0.10977	129.04	153.193	2	-8.19	8.42334	1	654.91	2
558	2019	0.018558	-0.0364407	0	0.534596	0.561798	2.22604	1	0.400873	128.398	188.696	1	21.5	6.76325	1	541.94	2
558	2020	-0.058453	0.0060738	1	0.512505	0.461425	2.09107	1	0.345112	136.59	326.32	2	1.11	6.79416	1	634.18	1
559	2011	0.124825	0.0471192	0	0.604248	0.0772278	1.55496	0	0.0729031	140.305	157.352	5	55.41	9.99728	1	684.54	2
559	2012	0.091942	0.07179	0	0.557565	0.0390883	1.3703	0	0.0769271	165.743	157.977	5	57.01	9.99738	1	708.24	2
559	2013	0.144115	0.137441	0	0.554363	0.0390883	1.47304	0	0.0838905	155.75	137.961	5	61.67	10.071	1	648.78	3
559	2014	0.190763	0.114114	0	0.548357	0.0390883	2.53745	0	0.0880905	140.869	92.4672	7	61.4	10.1194	1	699.92	2
559	2015	0.187602	0.0955095	0	0.579839	0.0428732	4.70668	0	0.0786839	125.028	112.941	6	63.47	10.1522	1	667.46	2
559	2016	0.189218	0.108371	0	0.57036	0.0390883	3.22693	0	0.0808681	150.631	145.128	5	60.15	10.2033	1	659.3	2
559	2017	0.182587	0.103282	0	0.639354	0.0556486	2.95607	0	0.0795713	152.293	142.396	5	26.24	10.2347	0	608.93	3
559	2018	0.137911	0.0101474	0	0.637763	0.0527112	1.71657	0	0.0366595	129.04	153.193	4	24.41	10.2503	0	696.03	3
559	2019	0.100062	0.106122	0	0.642896	0.0527112	1.7762	0	0.0432336	128.398	188.696	3	21.41	10.1836	0	641.11	3
559	2020	0.062071	0.0800979	0	0.686504	0.0263263	1.47505	0	0.0450125	136.59	326.32	4	23	10.221	0	644.18	3
560	2011	0.095994	-0.0006086	0	0.501506	0.72015	1.06178	0	0.126838	140.305	157.352	5	21.51	8.90267	1	701.41	3
560	2012	0.148089	-0.0550549	0	0.472942	0.72015	1.01904	0	0.0811589	165.743	157.977	8	23.03	9.46052	1	720.55	2
560	2013	0.080094	-0.0061957	0	0.468066	0.72015	1.01697	0	0.120684	155.75	137.961	8	21.92	9.02489	1	704.26	3
560	2014	0.071638	-0.0066323	0	0.485359	0.72015	1.35011	0	0.137244	140.869	92.4672	8	16.62	8.76671	1	630.23	3
560	2015	0.008029	-0.0041586	0	0.560285	0.511117	1.48876	0	0.17431	125.028	112.941	5	5.19	8.75294	0	593.54	3
560	2016	0.023183	0.0198152	0	0.560285	0.511117		0	0.0529566	150.631	145.128	4	17.65	9.18221	0	664.84	2
560	2017	0.012799	3.21e-05	0	0.431792	0.645953	1.0914	0	0.0692067	152.293	142.396	8	16.51	8.36969	0	536.7	3
560	2018	0.07938	0.0438289	0	0.436029	0.474428	1.03936	0	0.0964538	129.04	153.193	9	26.23	10.4754	0	637.57	1
560	2019	0.086204	0.06079	0	0.424494	0.474428	0.992281	0	0.0965069	128.398	188.696	9	27.54	10.5688	0	706.34	2
560	2020	0.031339	0.111463	0	0.417803	0.474428	0.962941	0	0.10439	136.59	326.32	7	22.07	10.426	0	632.02	3
561	2011	0.144961	0.0357722	0	0.585681	0.305605	1.89293	1	0.237874	140.305	157.352	3	22.09	8.57692	0	703.23	2
561	2012	0.03521	-0.0302061	0	0.571693	0.305605	1.60081	1	0.28439	165.743	157.977	2	17.01	8.49996	0	688.75	3
561	2013	0.031372	0.0532838	0	0.569115	0.305605	2.4922	1	0.332305	155.75	137.961	1	15.84	8.38043	0	644.08	3
561	2014	0.042322	0.0213216	0	0.583447	0.305605	3.1776	1	0.308947	140.869	92.4672	2	20.03	8.54387	0	722.21	3
561	2015	0.086276	0.0650761	0	0.593745	0.305605	4.22117	1	0.274865	125.028	112.941	4	17.75	8.70448	0	660.55	3
561	2016	0.089176	-0.0123948	0	0.599036	0.305605	3.59624	1	0.289418	150.631	145.128	5	16.68	8.6683	0	662.11	3
561	2017	0.067041	0.0741081	0	0.577092	0.305605	2.331	1	0.321556	152.293	142.396	4	15.4	8.6331	0	687.33	3
561	2018	0.068326	0.0302229	0	0.557869	0.305605	1.63843	1	0.195535	129.04	153.193	2	12.68	8.66917	0	672.2	3
561	2019	0.062193	0.0738259	0	0.559856	0.305605	1.85292	1	0.156855	128.398	188.696	2	10.84	8.79553	0	682.59	3
561	2020	0.066056	0.0255917	0	0.575988	0.305605	1.72902	1	0.158779	136.59	326.32	2	13.44	8.80105	0	667.72	3
564	2011	0.074354	0.069539	0	0.342686	0.0829462	1.17348	0	0.092382	140.305	157.352	5	19.44	9.25655	1	688.35	2
564	2012	0.049711	0.0898023	0	0.558429	0.187126	1.03701	0	0.0942069	165.743	157.977	6	18.7	9.25885	1	710.11	2
564	2013	0.034138	0.0948806	0	0.548321	0.211981	1.04797	0	0.0968775	155.75	137.961	6	18.87	9.38527	1	700.59	2
564	2014	0.03532	0.0656588	0	0.419963	0.0255792	1.10075	0	0.108791	140.869	92.4672	6	18.46	9.41837	1	698.49	2
564	2015	-0.1565	0.0368748	1	0.619382	0.276274	1.54806	0	0.0956071	125.028	112.941	7	18.6	10.1731	0	625.98	2
564	2016	0.038128	0.0941792	0	0.407825	0.424466	1.03781	0	0.0685152	150.631	145.128	6	61.45	10.309	0	602	1
564	2017	0.047627	0.025964	0	0.39527	0.424466		0	0.0377203	152.293	142.396	6	20.78	11.0122	0	535.98	1
564	2018	0.024061	0.0717693	0	0.382289	0.424466	0.905816	0	0.063158	129.04	153.193	7	20.07	10.5267	0	521.3	2
564	2019	-0.04147	0.0084336	1	0.382289	0.424466	0.897305	0	0.159569	128.398	188.696	8	-7.52	9.57582	0	0	2
564	2020	-0.163501	0.0036971	1	0.383939	0.424466	0.926069	0	0.302476	136.59	326.32	6	-2.06	8.65272	0	0	2
565	2011	-0.330051	-0.0866278	1	0.435161	0.0208526	1.64611	1	0.217168	140.305	157.352	2	47.98	7.85577	0	550.6	3
565	2012	0.114099	0.0612871	0	0.440468	0.0310157	1.77903	1	0.183288	165.743	157.977	2	8.96	7.93734	0	588.3	3
565	2013	0.062246	0.011349	0	0.429172	0.0164959	1.76113	1	0.13949	155.75	137.961	3	19.63	8.0005	0	597.8	3
565	2014	0.072037	0.0315725	0	0.445369	0.0427734	2.73647	1	0.122693	140.869	92.4672	1	17.39	8.00049	0	667.9	3
565	2015	0.205153	0.0149994	0	0.420843	0.014556	6.38163	1	0.15668	125.028	112.941	5	23.26	8.16975	0	716.72	2
565	2016	0.253944	0.0617062	0	0.424417	0.0137433	4.35902	1	0.0360421	150.631	145.128	1	20.2	9.45873	0	644.77	2
565	2017	0.080001	0.0344283	0	0.428721	0.0162751	2.30776	1	0.0225239	152.293	142.396	1	14.97	9.88366	0	711.97	3
565	2018	0.042572	0.0169809	0	0.427536	0.017064	1.52307	1	0.115784	129.04	153.193	1	14.72	8.1728	0	612.9	3
565	2019	0.058672	0.00837	0	0.427675	0.017064	1.78202	1	0.17658	128.398	188.696	2	17.17	7.89715	0	600.53	3
565	2020	0.047285	0.0285236	0	0.428642	0.0177151	1.54103	1	0.182723	136.59	326.32	2	16.86	7.8227	0	603.6	3
566	2011	0.118994	0.0286056	0	0.394777	0.226958	2.55954	0	0.0681486	140.305	157.352	5	21.13	8.24086	0	722.57	2
566	2012	0.056084	0.0008575	0	0.397587	0.225088	2.19128	0	0.0915788	165.743	157.977	5	19.12	8.43692	0	694.19	2
566	2013	0.066102	0.0523645	0	0.405413	0.226917	2.0866	0	0.102654	155.75	137.961	5	22.63	8.42593	0	712.86	3
566	2014	0.102837	0.0040789	0	0.378593	0.197644	2.57823	0	0.0891645	140.869	92.4672	5	21.48	8.64266	0	682.73	2
566	2015	0.092703	0.0290033	0	0.431166	0.142448	4.46376	0	0.0827291	125.028	112.941	3	20.49	8.74435	0	342.48	2
566	2016	0.03902	-0.0018454	0	0.46824	0.112513	1.8743	0	0.113996	150.631	145.128	5	24	8.61617	0	300.29	3
566	2017	0.015168	0.0499157	0	0.503094	0.358796		0	0.113145	152.293	142.396	5	25.4	8.7809	0	322.01	3
566	2018	0.020663	-0.0492391	0	0.499905	0.40016	1.16096	0	0.0978613	129.04	153.193	3	20.15	9.04086	0	324.06	3
566	2019	-0.041169	-0.0181646	1	0.456031	0.591506	1.28074	0	0.11516	128.398	188.696	2	-4.07	9.02575	0	559.53	3
566	2020	-0.152184	-0.0114187	1	0.481192	0.465896	1.73249	1	0.127387	136.59	326.32	5	3.79	8.81853	0	508.56	2
567	2011	0.006674	-0.200319	0	0.339573	0.240136	3.19487	0	0.36944	140.305	157.352	2	20.18	7.25245	1	680.36	3
567	2012	-0.07101	-0.0595366	1	0.336486	0.240136	5.3156	0	0.466832	165.743	157.977	2	8.34	7.08433	1	555.41	3
567	2013	0.011038	-0.196466	0	0.344604	0.240136	3.89794	0	0.472422	155.75	137.961	3	-1.36	6.94934	0	582.62	3
567	2014	0.021081	-0.110145	0	0.336321	0.240136	5.58691	0	0.678201	140.869	92.4672	5	12.18	6.66087	0	701.57	3
567	2015	0.101888	0.0255846	0	0.371574	0.240136	17.7288	0	0.766018	125.028	112.941	3	20.4	6.56395	1	667.93	3
568	2011	0.383113	0.221975	0	0.56667	0.939938	2.84138	1	0.0594034	140.305	157.352	8	65.79	10.358	1	815.76	2
568	2013	0.323019	0.0893086	0	0.563061	0.939938	2.27992	1	0.0396087	155.75	137.961	7	90.87	10.5498	1	691.19	3
568	2014	0.095521	0.0992429	0	0.558279	0.920387	2.42653	1	0.0869702	140.869	92.4672	6	67.46	9.88359	1	0	3
568	2015	0.153875	0.0115912	0	0.590087	0.88968	3.09816	1	0.0636022	125.028	112.941	8	69.4	10.1479	0	658.17	2
568	2016	0.181481	0.191976	0	0.587226	0.928333	3.56966	1	0.0654965	150.631	145.128	8	70.32	10.2995	0	729.07	2
568	2017	0.197	0.186953	0	0.557917	0.960338	4.94127	1	0.0547822	152.293	142.396	8	37.24	10.5148	0	756.05	2
568	2018	0.21645	0.190132	0	0.582725	0.960338	2.87119	1	0.0553369	129.04	153.193	9	37.84	10.7483	0	723.16	2
568	2019	0.253128	0.167414	0	0.575245	0.960338	4.70226	1	0.0524087	128.398	188.696	9	29.94	10.8425	0	762.37	2
568	2020	0.278848	0.140423	0	0.575961	0.960338	9.79748	1	0.0507093	136.59	326.32	9	29.91	10.5528	0	783.47	2
572	2011	0.067072	-0.0661768	0	0.520885	0.220999	0.925416	0	0.0474425	140.305	157.352	3	12.81	10.2992	1	723.52	2
572	2012	0.04738	-0.0094329	0	0.520909	0.221087	0.914504	0	0.0643013	165.743	157.977	1	0.59	9.97903	1	610.84	3
572	2013	0.0613	0.0038168	0	0.520921	0.221126	0.886732	0	0.058035	155.75	137.961	2	15.02	10.1373	0	729.29	2
572	2014	0.028043	0.0418043	0	0.499593	0.221254	0.979343	0	0.0605221	140.869	92.4672	4	15.84	10.3191	0	644.67	3
572	2015	0.0105	0.0406535	0	0.471917	0.196417	1.0468	0	0.0655126	125.028	112.941	7	18.89	10.3185	0	566.72	3
572	2016	0.00134	0.019474	0	0.465726	0.196417	0.956206	0	0.0680025	150.631	145.128	4	20.05	10.4488	0	610.96	3
572	2017	-0.158055	-0.114506	1	0.466832	0.196417	0.954549	0	0.129774	152.293	142.396	3	2.56	10.1488	0	599.43	3
572	2018	-0.323737	0.0426743	1	0.458958	0.196417	0.816409	0	0.136393	129.04	153.193	2	-0.4	9.48106	0	567.09	3
573	2011	0.041868	0.123264	0	0.212413	0.0881609	1.3547	0	0.0855553	140.305	157.352	1	24.77	8.72762	0	705.85	3
573	2012	0.042103	0.0048236	0	0.212552	0.0890385	1.46235	0	0.0917926	165.743	157.977	2	26.27	8.57958	0	721.07	3
573	2013	0.069786	-0.0144294	0	0.207045	0.0708491	1.55465	0	0.0820601	155.75	137.961	2	27.74	8.83741	0	656.7	2
573	2014	0.003724	0.010192	0	0.207038	0.0708491	1.4378	0	0.0864341	140.869	92.4672	3	23.77	8.78088	0	663.24	3
573	2015	-0.062947	0.0405043	1	0.197711	0.0708491	2.16357	0	0.188362	125.028	112.941	3	12.9	7.79148	0	645.28	2
573	2016	0.118626	0.214922	0	0.201108	0.0708491	2.7963	0	0.0539073	150.631	145.128	4	26.34	9.12912	0	674.38	2
573	2017	0.018407	-0.0524565	0	0.227552	0.11205	1.41542	0	0.0976885	152.293	142.396	1	18.52	8.24067	0	626.94	3
573	2018	0.023203	0.126487	0	0.253432	0.0860326	1.07536	0	0.11608	129.04	153.193	6	33.35	8.70461	0	642.71	2
573	2019	0.032286	-0.0998317	0	0.254018	0.0860326	1.09065	0	0.105012	128.398	188.696	6	36.81	8.76705	0	671.52	3
573	2020	-0.072826	0.0852698	1	0.288155	0.151382	1.07365	0	0.100343	136.59	326.32	5	15.87	8.69837	0	639.36	2
576	2013	0.059906	-0.0542241	0	0.469706	0.0412497	2.25475	0	0.0565599	155.75	137.961	1	13.7	8.05924	1	625.04	2
576	2014	0.00978	-0.024849	0	0.535753	0.125515	2.7183	0	0.0765643	140.869	92.4672	1	4	7.6903	0	661.16	2
576	2015	0.15877	-0.0350994	0	0.541123	0.126648	3.15351	0	0.139508	125.028	112.941	1	18.15	7.50234	0	611.13	2
576	2016	0.081483	0.0008008	0	0.545929	0.126648	4.48036	0	0.117682	150.631	145.128	2	16.04	7.69461	0	645.58	2
576	2017	-0.24335	-0.0043788	1	0.538159	0.102382	6.27407	0	0.111745	152.293	142.396	1	5.83	7.90131	0	569.91	3
576	2018	0.09911	0.197116	0	0.46991	0.0363544	1.88906	0	0.137492	129.04	153.193	1	16.16	8.12448	0	585.55	3
576	2019	0.094325	-0.0020783	0	0.49104	0.0559103	2.35567	0	0.090879	128.398	188.696	3	19.79	8.34755	0	701.99	2
576	2020	0.364248	-8.43e-05	0	0.495967	0.0559103	2.47089	0	0.116002	136.59	326.32	4	30.87	8.51152	0	614.99	3
582	2011	0.110746	0.133115	0	0.47648	0.122103	1.44116	1	0.0433242	140.305	157.352	1	16.3	8.49332	0	456.33	1
582	2012	0.104973	0.0888116	0	0.47808	0.122103	1.6068	1	0.0268124	165.743	157.977	2	16.44	9.17848	0	688.36	1
582	2013	0.165506	0.106553	0	0.8815	0.449519	1.10956	1	0.0488461	155.75	137.961	7	27.33	9.09499	0	712.49	2
582	2014	0.163886	0.138741	0	0.889999	0.449519	1.2377	1	0.0513044	140.869	92.4672	6	23.01	9.23802	0	700.2	2
582	2015	0.072103	0.0382965	0	0.838989	0.455726	1.17498	1	0.0754522	125.028	112.941	5	18.9	8.83492	0	594.77	2
584	2011	0.006274	0.0975143	0	0.395575	0.0731652	1.06676	0	0.0466846	140.305	157.352	1	15.89	8.33088	1	631.16	3
584	2012	0.017572	-0.0192316	0	0.41928	0.0960274	1.24847	0	0.0427363	165.743	157.977	1	14.99	8.66094	1	612.2	3
584	2013	0.20266	0.0849809	0	0.381607	0.0455415	1.48469	0	0.0239452	155.75	137.961	5	30.26	9.25857	1	448.74	2
584	2014	0.075455	0.0539576	0	0.376318	0.0480799		0	0.0384667	140.869	92.4672	1	18.06	8.98438	1	556.54	3
584	2015	0.006521	0.0680679	0	0.372412	0.0477311	2.86855	0	0.103271	125.028	112.941	1	14.16	8.43264	0	594.16	3
584	2016	-0.275064	-0.0339282	1	0.364755	0.0340664		0	0.166899	150.631	145.128	2	-1.32	8.22092	0	534.2	3
584	2017	0.070857	0.108244	0	0.364199	0.607533	2.99313	0	0.0941275	152.293	142.396	3	17.57	8.93561	0	548.85	2
584	2018	0.068532	0.0454074	0	0.416037	0.607533	1.44559	0	0.0561803	129.04	153.193	5	18.77	9.64745	0	686.03	3
584	2019	0.026368	-0.0358332	0	0.395429	0.607533	1.42594	0	0.0819982	128.398	188.696	4	13.15	9.34114	0	648.32	3
584	2020	0.004218	0.00019	0	0.324007	0.607533	1.29541	0	0.0717033	136.59	326.32	2	6.62	9.29066	0	576	3
585	2011	-0.114863	-0.0606912	1	0.532969	0.84868	3.55998	0	0.150693	140.305	157.352	1	-1.47	7.53282	0	0	3
585	2013	0.034924	0.0679621	0	0.54459	0.822571	3.61971	0	0.149282	155.75	137.961	1	12.56	7.31275	1	616.67	3
585	2014	0.021375	0.0555446	0	0.549083	0.818532	5.71254	0	0.140375	140.869	92.4672	1	13.27	7.3439	1	614.63	2
585	2015	0.016636	-0.0377233	0	0.405564	0.317209		0	0.167823	125.028	112.941	1	5.17	7.08535	1	625.46	3
585	2016	-0.394239	-0.0743883	1	0.43641	0.317098	11.4615	0	0.55883	150.631	145.128	1	-2.18	6.69205	1	618.2	3
585	2017	-0.32824	0.150086	1	0.45072	0.317028		0	0.476687	152.293	142.396	1	-0.83	6.83044	0	577.42	3
586	2011	0.115818	0.0424146	0	0.30987	0.187667	2.75046	0	0.052679	140.305	157.352	3	20.77	8.23753	0	668.14	2
586	2012	0.040693	0.0511409	0	0.30987	0.187667	2.34654	0	0.0556545	165.743	157.977	3	12.32	8.17701	0	691.94	3
586	2013	0.076689	0.0311464	0	0.339523	0.202499	2.9161	0	0.0591474	155.75	137.961	3	13.65	8.109	0	588.22	3
586	2014	0.03861	0.0434602	0	0.33556	0.202499		0	0.0686564	140.869	92.4672	4	16.36	8.2601	0	652.19	3
586	2015	0.072268	-0.0468604	0	0.367133	0.265386		0	0.0743686	125.028	112.941	3	13.99	8.19775	0	594.91	3
586	2016	0.014686	-0.0061626	0	0.380067	0.241809	7.99756	0	0.0781611	150.631	145.128	3	21.97	8.25552	0	635.6	3
586	2017	0.003616	-0.0504907	0	0.413993	0.320832	6.71756	0	0.095166	152.293	142.396	1	21.74	8.07328	0	617.01	3
586	2018	-0.007132	-0.0066017	1	0.398562	0.241809	4.2983	0	0.0618812	129.04	153.193	2	15.91	8.12905	0	606.2	3
586	2019	0.022146	-0.0237333	0	0.410303	0.471276	3.71116	0	0.0573267	128.398	188.696	2	9.99	8.1682	0	612.95	3
586	2020	0.084135	0.0016256	0	0.453841	0.681849	3.30478	0	0.0592887	136.59	326.32	2	22.82	8.30836	0	547.16	3
587	2012	0.187472	-0.133181	0	0.458282	0.207357	2.52156	0	0.0090231	165.743	157.977	1	22.03	10.724	0	786.44	2
587	2013	0.131633	0.227007	0	0.435256	0.207357	2.7087	0	0.0093337	155.75	137.961	2	23.63	11.0172	0	665.06	2
587	2014	0.111433	-0.0493957	0	0.402332	0.207357	2.16245	0	0.0092862	140.869	92.4672	2	18.39	11.1841	0	728.17	2
587	2015	0.06523	0.0049041	0	0.644914	0.253485	1.39991	0	0.011228	125.028	112.941	4	19.3	11.1552	0	671.18	2
587	2016	0.130517	0.0452706	0	0.638233	0.253485	1.1039	0	0.0148674	150.631	145.128	6	28.6	11.2531	0	710.79	2
587	2017	0.115899	0.0330942	0	0.631428	0.253485	1.07455	0	0.0133644	152.293	142.396	3	20.1	11.3731	1	701.49	2
587	2018	-0.371417	-0.0978301	1	0.619298	0.253485	0.969749	0	0.0128559	129.04	153.193	1	-1.85	11.0734	1	0	3
587	2019	-0.911834	-0.0351198	1	0.607712	0.253485	1.09608	0	0.0335829	128.398	188.696	4	-1.16	10.3507	0	0	3
589	2011	0.051077	-0.0576618	0	0.351734	0.0149831	1.03079	1	0.0355173	140.305	157.352	8	21.64	9.96682	0	720.81	3
589	2012	0.058468	0.160003	0	0.36813	0.0432618	1.01362	1	0.0447156	165.743	157.977	8	20.84	9.79815	0	775.44	3
589	2013	0.075324	0.021019	0	0.348277	0.0090665	1.01897	1	0.0537812	155.75	137.961	7	21.91	9.79025	0	646.02	3
589	2014	0.054229	0.0998314	0	0.50551	0.391727	1.09208	1	0.0682981	140.869	92.4672	7	16.5	9.55493	0	663.82	3
589	2015	-0.071218	0.0518195	1	0.272292	0.0214123	1.18314	1	0.0779564	125.028	112.941	7	9.08	9.37188	0	650.01	2
589	2016	0.00418	0.0213271	0	0.273443	0.0243051	1.09683	1	0.0635093	150.631	145.128	6	4.13	9.53066	0	612.67	2
589	2017	-0.064085	0.023293	1	0.274246	0.0226765	1.02901	1	0.0568151	152.293	142.396	5	3.34	9.76142	0	514.61	2
589	2018	0.026107	0.0699535	0	0.275361	0.0241686	0.922015	1	0.0358325	129.04	153.193	5	15.72	9.7325	0	626.09	3
589	2019	0.037945	0.166513	0	0.275588	0.0249382	0.989553	1	0.0484622	128.398	188.696	8	15.73	9.71353	0	596.11	3
589	2020	0.264584	0.144089	0	0.268828	0.0251792	1.0309	1	0.0581209	136.59	326.32	8	23.93	9.73612	0	670.6	2
590	2011	0.225359	0.0512342	0	0.424429	0.942863	3.52324	1	0.180325	140.305	157.352	5	21.11	7.55721	0	541.28	2
590	2012	0.31381	0.0280477	0	0.41724	0.942863	3.57384	1	0.184168	165.743	157.977	7	32.59	7.61453	0	669.17	3
590	2013	-0.439653	0.0074601	1	0.424625	0.923873	6.16041	1	0.458255	155.75	137.961	6	0.14	7.33442	0	534.39	3
590	2014	-0.378163	-0.0867524	1	0.436817	0.912742	6.73882	1	0.545371	140.869	92.4672	1	0.64	7.08546	0	0	3
590	2016	0.21334	-0.0515537	0	0.427445	0.912742	7.537	1	0.214091	150.631	145.128	5	22.26	7.51756	0	0	2
590	2017	0.023383	-0.102026	0	0.512741	0.546358	4.37104	1	0.201514	152.293	142.396	5	19.89	7.58905	0	678.56	3
590	2018	-0.065656	0.0008012	1	0.501665	0.538619	2.41585	1	0.354151	129.04	153.193	3	-0.22	6.99139	0	456.91	3
590	2019	0.070627	0.034495	0	0.498127	0.538619	3.46819	1	0.207641	128.398	188.696	4	22.45	7.53753	0	685.01	2
590	2020	0.035867	0.0577035	0	0.490462	0.538619	2.55273	0	0.289332	136.59	326.32	2	19.86	7.40487	0	607.1	3
591	2011	0.006081	0.0349662	0	0.516009	0.0119508	1.37375	1	0.036972	140.305	157.352	7	17.09	9.87159	1	626.68	3
591	2012	0.03641	0.0649332	0	0.518841	0.015082	1.4086	1	0.0436369	165.743	157.977	7	18.29	9.86114	1	593.87	3
591	2013	0.037032	-0.0058869	0	0.525902	0.019834	1.53425	1	0.0418003	155.75	137.961	8	23.32	9.83361	0	632.77	3
591	2014	-0.008201	0.0036786	1	0.418978	0.589588	2.0376	1	0.0453907	140.869	92.4672	7	16.88	9.87573	0	633.1	3
591	2015	0.082407	0.0332942	0	0.5884	0.170384	1.00165	1	0.0517674	125.028	112.941	5	15.5	8.91979	0	680.88	2
591	2016	0.076508	0.0456547	0	0.432105	0.109686	1.04159	1	0.0387263	150.631	145.128	4	16.33	9.02897	0	580.83	2
591	2017	0.068205	0.0528152	0	0.430861	0.109686	1.09942	1	0.0342694	152.293	142.396	3	17.57	9.17587	0	647.53	2
591	2018	0.068095	0.0533518	0	0.429965	0.109686	0.921342	1	0.035086	129.04	153.193	3	20.63	9.13308	0	651.76	3
591	2019	0.068738	0.0486925	0	0.429965	0.109686	0.955488	1	0.0393486	128.398	188.696	4	22.04	9.11505	0	640.15	3
591	2020	0.073783	0.0541409	0	0.411423	0.109686	1.13316	1	0.0444035	136.59	326.32	5	23.62	9.1646	0	652.65	3
592	2011	0.006873	-0.0250929	0	0.526404	0.0670614	2.10304	0	0.0836999	140.305	157.352	2	35.81	8.13873	0	632.37	2
592	2012	0.013224	0.0431751	0	0.419417	0.0560004	2.50235	0	0.0811836	165.743	157.977	2	41.36	8.25988	0	661.87	3
592	2013	0.037237	-0.0384478	0	0.405007	0.0724359	3.99014	0	0.0696295	155.75	137.961	2	43.76	8.40021	0	645.93	3
592	2014	0.055298	-0.0041397	0	0.413608	0.0612723	6.94641	0	0.0625333	140.869	92.4672	3	10.67	8.42897	0	627.82	3
592	2015	0.017213	-0.0567475	0	0.381269	0.0667583	4.62472	0	0.061054	125.028	112.941	2	10.64	8.54835	0	685.54	2
592	2016	0.001547	-0.0088685	0	0.33064	0.0489179	3.27234	0	0.0801015	150.631	145.128	1	46.21	8.3648	0	515.48	3
592	2017	-0.001967	0.0055363	1	0.332818	0.0616899		0	0.0947971	152.293	142.396	2	12.44	8.45741	1	572.19	3
592	2018	0.00913	-0.148578	0	0.331913	0.048051	1.40855	0	0.0894349	129.04	153.193	2	14	8.46049	1	738.54	2
592	2019	0.005192	0.0830416	0	0.300667	0.053392	1.472	0	0.0774501	128.398	188.696	2	12.87	8.47615	1	628.43	3
592	2020	-0.087693	-0.0210141	1	0.248555	0.0437817	1.41604	0	0.054806	136.59	326.32	3	0.34	8.74277	1	631.23	2
593	2011	0.166389	0.140793	0	0.257532	0.0556982	2.62051	0	0.0625534	140.305	157.352	2	22.6	7.96958	1	671.85	1
593	2012	0.04852	0.0204079	0	0.253971	0.0318807	2.63851	0	0.0872781	165.743	157.977	3	16.71	7.72736	1	690.02	3
593	2013	0.077952	0.0224944	0	0.252468	0.0298006	1.90458	0	0.09563	155.75	137.961	2	25.18	7.75253	1	679.58	3
593	2014	0.025775	0.0300071	0	0.429115	0.0341453	2.48213	0	0.0982793	140.869	92.4672	3	21.55	7.69909	1	633.44	3
593	2015	0.021441	0.0689868	0	0.481486	0.091411	4.39148	0	0.117569	125.028	112.941	2	18.79	7.6404	1	618.77	3
593	2016	-0.05888	-0.0566048	1	0.52647	0.0875067	2.15736	0	0.11596	150.631	145.128	1	5.73	7.75198	1	633.71	2
593	2017	0.024227	0.0473395	0	0.521348	0.0875067	1.95659	0	0.100323	152.293	142.396	1	18.67	7.76356	1	641.06	3
593	2018	-0.183171	0.0085947	1	0.504163	0.38149	1.66222	0	0.10565	129.04	153.193	1	-6.26	7.99413	1	665.45	1
593	2019	0.045478	0.0272807	0	0.487778	0.353295	1.5937	0	0.0745539	128.398	188.696	1	19.16	8.40829	1	696.25	2
593	2020	0.041438	0.0522118	0	0.460756	0.353295	1.57858	0	0.072156	136.59	326.32	2	18.95	8.58654	1	636.95	2
595	2013	-0.478542	-0.0090333	1	0.415688	0.286279	1.85766	0	0.139391	155.75	137.961	2	1.03	7.48069	1	520.01	2
595	2014	0.073047	-0.0389467	0	0.327857	0.0293656	2.43831	0	0.121799	140.869	92.4672	2	10.19	7.77324	1	652.89	1
595	2015	-0.264234	-0.0513804	1	0.555597	0.0150767	2.90895	0	0.236398	125.028	112.941	2	1.75	7.26423	1	202.43	2
595	2016	-0.119861	-0.0366779	1	0.562972	0.0130612	4.98421	0	0.135327	150.631	145.128	1	3.43	7.46086	0	280.79	2
595	2018	-0.132081	0.0157337	1	0.549037	0.0190358	1.66773	0	0.17172	129.04	153.193	1	0.46	7.58178	0	0	3
595	2019	-0.598991	0.0070146	1	0.533505	0.0139256	2.32761	0	0.202365	128.398	188.696	1	1.42	7.27737	1	275.2	3
597	2011	-0.200483	-0.0397321	1	0.554928	0.591436	1.11777	1	0.172978	140.305	157.352	7	0.81	9.34131	1	540.96	3
597	2012	0.003103	0.0143644	0	0.526235	0.853752	1.05513	1	0.146995	165.743	157.977	7	18.08	9.35656	1	688.99	3
597	2013	-0.098645	-0.0352613	1	0.529972	0.853752	1.09418	1	0.156723	155.75	137.961	8	3.01	9.33296	1	534.17	3
597	2014	0.038448	0.0054814	0	0.48277	0.518511	1.18427	1	0.11842	140.869	92.4672	7	17.71	9.42094	1	641.94	3
597	2015	-0.151932	0.0114695	1	0.481375	0.547315	1.26797	1	0.146706	125.028	112.941	7	2.63	9.15563	1	599.41	3
597	2016	0.010898	0.0392763	0	0.411548	0.500425	1.21825	1	0.108771	150.631	145.128	6	18.53	9.39392	1	606.55	2
597	2017	0.036956	-0.0284337	0	0.356597	0.400641	1.28564	1	0.12647	152.293	142.396	7	13.96	9.56864	1	673.24	2
597	2018	0.065583	0.0243277	0	0.542938	0.667334	1.15561	0	0.0681186	129.04	153.193	5	13.45	9.86455	1	643.31	2
597	2019	0.045386	0.0281184	0	0.529712	0.662208	1.20396	0	0.0901389	128.398	188.696	8	20.49	9.9184	1	600.21	3
597	2020	0.002693	0.0469286	0	0.609833	0.640697	1.20723	0	0.100818	136.59	326.32	6	18.96	9.74505	0	576.48	3
598	2012	0.177024	0.117231	0	0.489838	0.0496931	1.29038	1	0.0632008	165.743	157.977	5	59.35	8.68272	1	711.71	1
598	2013	0.134506	0.103762	0	0.445062	0.0176141	1.57933	1	0.0593751	155.75	137.961	5	56.95	8.69205	0	666.62	1
598	2014	0.106555	0.0965585	0	0.439783	0.0143393	1.73079	1	0.0633875	140.869	92.4672	6	57.17	8.80645	0	595.58	2
598	2015	0.107759	0.0939415	0	0.447802	0.042898	1.91161	1	0.0660928	125.028	112.941	8	69.41	8.90868	1	666.66	2
598	2016	0.099812	0.0839235	0	0.453938	0.042898	1.47565	1	0.0714732	150.631	145.128	8	67.58	8.87575	1	639.6	2
598	2017	0.094755	0.0883658	0	0.453015	0.042898	1.32157	1	0.0702066	152.293	142.396	8	25	9.0374	1	658.46	2
598	2018	0.09455	0.0913366	0	0.461981	0.0428128	1.04214	1	0.0686118	129.04	153.193	7	25.3	9.12003	1	598.3	2
598	2019	0.095087	0.0742553	0	0.506442	0.0763137	1.07228	1	0.0661116	128.398	188.696	8	26.15	9.24763	1	674.2	2
598	2020	0.10527	0.0890981	0	0.566663	0.192289	1.03854	1	0.0656696	136.59	326.32	8	28.03	9.34781	1	680.11	3
599	2011	0.024101	0.0394111	0	0.250027	0.0970883	1.11035	1	0.0244105	140.305	157.352	7	11.65	9.7423	0	717.45	3
599	2012	0.013766	0.0568467	0	0.24361	0.0582659	1.06362	1	0.0276763	165.743	157.977	8	18.53	9.69007	0	724.23	3
599	2013	0.017873	0.097895	0	0.278866	0.202028	1.11214	1	0.0322067	155.75	137.961	7	19.04	9.59296	0	637.29	3
599	2014	0.028638	0.109811	0	0.379988	0.307901	1.22124	1	0.0613364	140.869	92.4672	6	18.56	9.34093	0	680.02	3
599	2015	0.023226	0.0210363	0	0.337864	0.298963	1.65018	1	0.0845283	125.028	112.941	8	15.46	9.19247	0	641.38	3
599	2016	0.029432	0.0040511	0	0.345334	0.292646	1.34112	1	0.0552291	150.631	145.128	7	16.57	9.59488	0	679.53	2
599	2017	0.037029	-0.0726803	0	0.371908	0.28673	1.16105	1	0.0693728	152.293	142.396	6	17.12	9.28905	0	707.85	3
599	2018	0.008675	-0.0255453	0	0.424678	0.214666	0.931576	1	0.0456684	129.04	153.193	6	-1.32	9.21515	0	597.94	3
599	2019	-0.083236	-0.0233856	1	0.42833	0.214666	1.02676	1	0.0461141	128.398	188.696	5	7.22	9.26341	0	681.79	2
599	2020	-0.020198	0.008046	1	0.439043	0.174441	0.997589	1	0.0458973	136.59	326.32	6	7.31	9.28789	0	662.83	2
600	2011	0.003988	0.0105492	0	0.763136	0.36551	0.996954	1	0.0580715	140.305	157.352	5	22.42	9.71628	0	654.27	2
600	2012	0.041075	0.0886102	0	0.776856	0.36519	0.979146	1	0.076474	165.743	157.977	4	25.57	9.76338	0	727.36	2
600	2013	0.228137	0.168667	0	0.71894	0.293988	0.939067	1	0.0681679	155.75	137.961	5	28.2	9.74867	0	666.69	1
600	2014	0.319287	0.184408	0	0.754153	0.0604233	1.14576	1	0.0740851	140.869	92.4672	7	31.77	9.92029	0	722.89	2
600	2015	0.223033	0.134965	0	0.755602	0.0604233	1.15369	1	0.0778221	125.028	112.941	8	34.58	9.79924	0	657.1	2
600	2016	0.150536	0.0980011	0	0.743234	0.0444856	1.05488	1	0.0593253	150.631	145.128	8	33.57	9.75302	0	656.66	2
600	2017	0.023754	0.0403579	0	0.707975	0.0271009	1.016	1	0.0624321	152.293	142.396	5	25.39	9.84069	0	712.08	3
600	2018	0.050029	0.0805509	0	0.708236	0.0271009	0.914777	1	0.0506953	129.04	153.193	7	26.17	10.1408	0	707.78	2
600	2019	0.065477	0.076771	0	0.719136	0.0327064	0.903681	1	0.0554944	128.398	188.696	6	27.53	10.1232	0	640.95	3
600	2020	0.084392	0.0776846	0	0.710144	0.0342684	0.91618	1	0.0653546	136.59	326.32	7	29.12	10.1418	0	700.06	3
601	2011	0.027023	0.0649994	0	0.214815	0.106636	0.975075	1	0.0634311	140.305	157.352	4	16.49	8.46496	0	683.73	3
601	2012	0.044625	0.0759291	0	0.212762	0.106636	0.993069	1	0.0681585	165.743	157.977	4	23.54	8.46941	0	704.86	3
601	2013	0.06604	0.0949318	0	0.288025	0.50421	1.0984	1	0.0674318	155.75	137.961	5	25.77	8.56723	0	665.09	3
601	2014	0.070131	0.0882141	0	0.283728	0.50421	1.25283	1	0.055884	140.869	92.4672	5	24.78	8.81049	0	595.15	2
601	2015	0.07359	0.0980333	0	0.393097	0.961908	1.83245	1	0.0665279	125.028	112.941	8	30	8.81509	0	625.9	3
601	2016	0.106533	0.130129	0	0.403365	0.961908	1.54117	1	0.0618313	150.631	145.128	8	31.64	8.87516	0	608.99	2
601	2017	0.099249	0.0725719	0	0.443822	0.956206	1.33134	0	0.0501537	152.293	142.396	5	29.07	8.97382	0	569.05	3
601	2018	0.066325	0.0671305	0	0.436278	0.956206	0.920784	0	0.0565345	129.04	153.193	5	28.4	8.92381	0	655.31	3
601	2019	0.081589	0.0662507	0	0.437096	0.956206	1.07798	0	0.050915	128.398	188.696	6	22.83	9.13463	0	694.78	2
601	2020	0.043168	0.0388063	0	0.447195	0.723432	1.1713	0	0.0437295	136.59	326.32	5	24.55	9.24399	0	643.03	2
603	2012	0.31381	0.233491	0	0.738357	0.186182	2.5068	0	0.084863	165.743	157.977	2	23.83	8.70797	0	714.78	3
603	2013	0.323019	0.227007	0	0.738357	0.186182	2.35593	0	0.0834904	155.75	137.961	3	22.39	8.62538	0	604.07	3
603	2014	0.3328	0.222895	0	0.642642	0.143538	5.08901	0	0.0919575	140.869	92.4672	5	23.15	8.51526	0	653.59	3
603	2015	0.327577	0.185257	0	0.465832	0.873897	5.38838	0	0.0900214	125.028	112.941	4	14.3	8.63844	0	661.96	2
603	2016	0.171978	0.1254	0	0.559093	0.32416	2.82412	0	0.0797703	150.631	145.128	4	20.87	8.43296	1	470.85	3
603	2017	0.144407	0.124222	0	0.539809	0.32416	1.77525	0	0.0486981	152.293	142.396	5	20.86	8.78211	1	699.16	2
603	2018	0.219508	0.212972	0	0.521712	0.32416	1.86015	0	0.0561787	129.04	153.193	5	20.32	9.17563	0	595.11	1
603	2019	0.232815	0.137467	0	0.490108	0.234951	2.48174	0	0.0522647	128.398	188.696	6	22.91	9.3169	0	678.92	2
603	2020	0.15636	0.128971	0	0.458692	0.167588	2.51051	0	0.0916358	136.59	326.32	4	19.69	8.71801	0	630.28	3
605	2013	-0.060307	0.0095612	1	0.583015	0.101636	3.25296	1	0.249472	155.75	137.961	6	5.01	6.62912	1	735.87	2
605	2014	0.042633	0.0309927	0	0.660212	0.833959	1.42515	0	0.0773526	140.869	92.4672	3	19.94	8.00995	1	626.36	2
605	2015	0.04217	0.0267669	0	0.665356	0.798722	2.31653	0	0.0894138	125.028	112.941	5	20.65	8.03828	1	677.04	2
605	2016	0.038485	0.0428889	0	0.636421	0.792393	1.51137	0	0.0963535	150.631	145.128	5	19.93	8.08527	0	612.45	2
605	2017	0.095729	-0.0165493	0	0.543546	0.583431	1.27574	0	0.0953221	152.293	142.396	5	19.95	8.7351	0	603.67	1
605	2018	0.036112	-0.0094592	0	0.543546	0.583431	1.08877	0	0.0933925	129.04	153.193	5	20.65	8.69814	1	557.11	3
605	2019	0.017661	0.0589355	0	0.542583	0.579139	0.96569	0	0.0970573	128.398	188.696	5	19.51	8.71703	1	639.67	2
605	2020	0.006694	0.016591	0	0.536912	0.579139	0.916686	1	0.0962761	136.59	326.32	5	17.72	8.7158	1	558.18	3
606	2011	-0.024878	-0.0026959	1	0.208709	0.178664	2.39954	1	0.0658393	140.305	157.352	2	-4.9	7.92271	0	518.74	3
606	2012	0.002306	0.0255969	0	0.294643	0.584044	1.7511	1	0.128423	165.743	157.977	3	17.49	7.31328	0	665.93	3
606	2013	0.022412	-0.029025	0	0.273798	0.608347	2.26041	1	0.201745	155.75	137.961	7	21.55	7.42058	0	628.03	2
606	2014	-0.136875	0.0009383	1	0.28265	0.608347	2.41709	0	0.123477	140.869	92.4672	2	0.41	7.38954	1	641.52	3
606	2015	-0.189821	0.0202963	1	0.26852	0.608347	8.85972	0	0.240426	125.028	112.941	5	-2.97	7.13694	1	0	3
606	2017	0.024317	-0.0080695	0	0.406802	0.607866	1.62922	0	0.334395	152.293	142.396	2	22.81	8.42196	0	0	2
606	2018	0.037698	0.0128839	0	0.406802	0.607866	1.28021	0	0.180123	129.04	153.193	7	24.21	8.59563	0	144.07	1
606	2019	-0.450085	0.058227	1	0.414418	0.607866	1.85103	0	0.0693515	128.398	188.696	8	-4.19	9.72366	0	492.29	2
606	2020	-0.798786	0.122171	1	0.4096	0.607866	2.31188	0	0.152742	136.59	326.32	1	-3.55	8.79771	0	0	3
607	2012	0.091767	0.024429	0	0.257421	0.0323539	1.81033	0	0.111219	165.743	157.977	4	11.14	8.99996	0	746.74	3
607	2013	0.062901	0.0447658	0	0.253853	0.0271544		0	0.109274	155.75	137.961	4	14.93	9.24946	0	674.43	2
607	2014	0.191397	0.0326443	0	0.637011	0.166795	3.26218	1	0.056518	140.869	92.4672	6	16.46	8.88881	0	753.92	3
607	2015	0.207811	0.0384042	0	0.631212	0.145798	3.5373	1	0.0663408	125.028	112.941	5	53.54	8.92977	0	674.64	2
607	2016	0.153043	0.0977647	0	0.635891	0.145798	2.62129	1	0.081339	150.631	145.128	3	67.96	9.10429	0	656.08	3
607	2017	0.104952	0.0578783	0	0.622369	0.10088	1.62272	1	0.0988103	152.293	142.396	3	15.6	9.10793	1	654.1	3
607	2018	0.075973	0.0812074	0	0.622369	0.10088	1.5352	1	0.0983074	129.04	153.193	1	15.86	9.10538	1	609.91	3
607	2019	0.027199	0.0615414	0	0.618832	0.10088	1.74306	1	0.109358	128.398	188.696	3	12.63	9.18289	1	610.75	3
607	2020	-0.208946	0.0672042	1	0.618325	0.100987	1.65806	1	0.127087	136.59	326.32	5	1.26	9.11259	1	594.11	2
608	2011	0.063208	-0.0128529	0	0.46619	0.259626	0.970445	0	0.187914	140.305	157.352	5	20.59	8.94714	1	692.28	3
608	2012	0.084131	-0.0875961	0	0.46619	0.259626	1.1477	0	0.287927	165.743	157.977	6	28.26	8.5562	1	732.03	3
608	2013	0.055098	-0.0523044	0	0.465656	0.259626	1.0462	0	0.290547	155.75	137.961	5	31.96	8.69134	1	673.09	2
608	2014	-0.112873	-0.0146399	1	0.415543	0.224588	0.979343	0	0.133708	140.869	92.4672	7	-5.28	9.40059	1	574.64	1
608	2015	0.016101	-0.0015246	0	0.421622	0.227077	1.05056	0	0.242082	125.028	112.941	5	28.53	8.70622	0	574.11	3
608	2016	-0.112203	0.0179521	1	0.46312	0.227077	1.30957	0	0.221684	150.631	145.128	5	-5.86	8.73896	0	538.19	2
608	2017	0.051602	0.0205796	0	0.534182	0.328472	1.14277	0	0.238863	152.293	142.396	6	32.72	8.81583	0	571.57	3
608	2018	0.022866	-0.0014289	0	0.559543	0.420451	0.991274	0	0.376238	129.04	153.193	3	29.05	8.23901	0	636.09	3
608	2019	-0.018065	0.0284574	1	0.548835	0.420451	1.0316	0	0.382533	128.398	188.696	5	-8.02	8.10909	0	590.59	2
608	2020	0.032335	0.0628338	0	0.535926	0.40853	0.802414	0	0.160584	136.59	326.32	7	29.41	8.8808	0	691.49	2
609	2011	0.1799	0.221975	0	0.339052	0.192831	1.64846	0	0.36944	140.305	157.352	3	21.26	7.06585	0	0	3
609	2012	0.079073	0.112214	0	0.341201	0.184111	1.52878	0	0.244571	165.743	157.977	4	-0.51	7.36567	0	703.6	2
609	2013	0.090007	0.0475283	0	0.341603	0.184111	1.50541	0	0.145741	155.75	137.961	2	20.96	8.0057	0	625.08	3
609	2014	0.094356	0.0133414	0	0.325331	0.697691	2.39619	0	0.11278	140.869	92.4672	5	33.12	8.65512	0	718.52	3
609	2015	0.014011	0.0161849	0	0.348714	0.754148	2.49805	0	0.153954	125.028	112.941	3	26.41	8.29439	0	661.02	3
609	2016	0.096912	-0.015302	0	0.349317	0.781983	2.39926	0	0.592806	150.631	145.128	6	13.49	7.32607	0	636.2	3
609	2017	0.089044	-0.180199	0	0.354006	0.339236	1.84476	0	0.262314	152.293	142.396	3	25.59	8.08216	0	682.98	3
609	2018	-0.039836	-0.153111	1	0.352488	0.191351	1.01827	0	0.428135	129.04	153.193	5	7.86	7.42164	0	663.12	3
609	2019	0.016868	-0.0212156	0	0.33126	0.191351	1.02438	0	0.0966269	128.398	188.696	5	25.79	8.92037	0	661.94	3
610	2011	0.064464	0.12242	0	0.359875	0.0750328	2.22597	1	0.0719624	140.305	157.352	3	17.11	8.17892	0	670.63	3
610	2012	0.047239	0.116409	0	0.358256	0.0748985	2.27863	1	0.0426604	165.743	157.977	3	21.68	8.33813	0	686.98	3
610	2013	0.018476	-0.0198763	0	0.37177	0.0737996	2.27033	1	0.0579274	155.75	137.961	4	21.24	8.109	0	593.35	3
610	2014	-0.046229	-0.0012462	1	0.439966	0.24357	3.83033	1	0.0451837	140.869	92.4672	4	4.41	8.1346	0	598.51	2
610	2015	0.013561	-0.095472	0	0.395226	0.0996482	3.05979	1	0.0555668	125.028	112.941	3	16.44	8.34519	0	706.57	2
610	2016	0.010846	-0.0364127	0	0.345334	0.156624	2.92601	1	0.0545733	150.631	145.128	4	20.8	8.43221	0	647.67	3
610	2017	-0.024185	-0.100212	1	0.364349	0.156624	2.38473	1	0.0492905	152.293	142.396	3	8.33	8.32524	0	629.22	2
610	2018	0.102312	-0.0509778	0	0.306892	0.042955	1.74232	1	0.0459958	129.04	153.193	4	27.68	8.5356	0	706.88	1
610	2019	-0.037426	-0.0332468	1	0.32133	0.0667361	2.05398	1	0.0438107	128.398	188.696	1	12.51	8.55359	0	650.2	3
610	2020	0.037976	-0.130574	0	0.351855	0.183432	1.80367	1	0.205972	136.59	326.32	3	14.71	7.55074	0	624.3	3
611	2011	0.008798	-0.0584884	0	0.264642	0.310001	2.14041	0	0.0803164	140.305	157.352	1	10.46	7.06569	1	661.92	3
611	2012	-0.075951	-0.172319	1	0.258481	0.310001	2.14039	0	0.032303	165.743	157.977	1	-0.57	7.18531	1	545	2
611	2013	0.019323	-0.057625	0	0.243336	0.387507	2.06931	0	0.0093337	155.75	137.961	1	13.61	9.29414	0	353.56	2
611	2014	-0.088062	0.181702	1	0.197611	0.374995	3.32395	0	0.193419	140.869	92.4672	1	0.59	6.48833	0	0	2
611	2017	-0.044678	-0.0083358	1	0.213075	0.274997	1.90026	0	0.328032	152.293	142.396	1	-5.29	6.9576	0	0	3
611	2018	-0.23506	-0.0041768	1	0.207408	0.201001	1.709	0	0.428135	129.04	153.193	2	5.35	7.37173	0	142.18	3
612	2011	0.169728	0.0550345	0	0.377776	0.444504	1.56251	1	0.0196274	140.305	157.352	1	60.28	9.80879	0	688.61	3
612	2012	-0.00627	0.0528625	1	0.371371	0.429756	1.44743	1	0.0216448	165.743	157.977	2	58.94	9.85654	0	561.32	1
612	2013	0.076827	-0.0045262	0	0.456474	0.653211	1.25603	0	0.0220437	155.75	137.961	3	12.33	9.59261	0	624.78	3
612	2014	0.078736	0.179709	0	0.454531	0.982222	1.646	0	0.0243321	140.869	92.4672	2	13.82	9.5496	0	700.26	3
612	2015	-0.013174	-0.005034	1	0.390202	0.495295	1.40732	0	0.0248262	125.028	112.941	2	11.57	9.44953	0	579.03	3
612	2016	0.021368	0.0315751	0	0.429899	0.549964	2.05561	0	0.0469658	150.631	145.128	3	5.89	9.30044	0	489.16	3
612	2017	0.038065	0.0199501	0	0.587386	0.958773	1.72939	0	0.0212993	152.293	142.396	1	12.88	9.5496	0	538.13	2
612	2018	-0.098958	0.112684	1	0.588889	0.948137	1.06648	0	0.0406041	129.04	153.193	2	2.96	9.54742	0	579.32	2
612	2019	0.024977	0.103685	0	0.561611	0.948137	1.11913	0	0.0183929	128.398	188.696	1	9.08	9.53176	0	637.55	3
612	2020	0.124274	0.116075	0	0.54844	0.904159	1.4959	0	0.0273301	136.59	326.32	3	18.97	9.55918	0	643.26	3
615	2011	-0.108003	-0.0158419	1	0.296451	0.677966	1.14944	0	0.070609	140.305	157.352	2	5.68	8.20566	0	564.09	2
615	2012	0.006734	0.0740244	0	0.316516	0.677966	1.26941	0	0.0501709	165.743	157.977	3	12.5	8.15209	0	709.06	3
615	2013	-0.059056	-0.04958	1	0.308701	0.623169	1.65425	0	0.0951662	155.75	137.961	4	7.41	8.02879	0	589.48	3
615	2014	0.022687	0.093645	0	0.242965	0.38088		0	0.0671601	140.869	92.4672	3	11.61	8.04797	1	666.71	2
615	2015	0.144937	0.246902	0	0.581373	0.207224	1.25891	0	0.059907	125.028	112.941	8	16.49	9.20023	1	555.02	2
615	2016	0.097254	0.121055	0	0.566371	0.207224	1.40969	0	0.040492	150.631	145.128	5	15.25	9.76713	1	567.73	2
615	2017	0.176593	-0.0723333	0	0.540999	0.207224	1.23914	0	0.0793735	152.293	142.396	5	20.22	9.3712	1	702.46	2
615	2018	0.042717	0.0889286	0	0.544692	0.205994	1.07864	0	0.104694	129.04	153.193	4	15.78	9.35851	1	693.15	2
615	2019	0.043919	0.0690465	0	0.512681	0.161734	1.07543	0	0.104038	128.398	188.696	2	14.35	9.45568	1	630.43	2
615	2020	0.014372	-0.0404713	0	0.444411	0.263943	1.34317	0	0.114844	136.59	326.32	1	11.48	8.98965	0	471.94	2
617	2011	-0.121527	0.0378376	1	0.620015	0.0191018	1.60108	1	0.0618908	140.305	157.352	4	5.1	8.81135	0	547.96	2
617	2012	-0.039429	0.0131043	1	0.623615	0.0199708	1.59587	1	0.0616069	165.743	157.977	7	0.9	8.73678	0	0	2
617	2014	-0.176005	0.0080679	1	0.620632	0.0184701	1.9829	1	0.0904803	140.869	92.4672	5	1	8.30073	0	618.75	3
617	2015	-0.135304	-0.0112657	1	0.653537	0.052167	2.78061	1	0.079658	125.028	112.941	4	2.25	8.28619	0	0	2
619	2011	0.052856	-0.0582717	0	0.438329	0.294118	0.943124	1	0.0266635	140.305	157.352	3	18.47	9.55027	0	590.95	3
619	2012	0.099209	0.0784922	0	0.43096	0.294118	1.22024	1	0.0310528	165.743	157.977	3	21.14	9.58807	0	766.64	3
619	2013	0.06456	0.0795761	0	0.424764	0.294118	1.01706	1	0.0384449	155.75	137.961	4	20.17	9.5521	0	642.78	3
619	2014	0.047215	0.151301	0	0.441528	0.294118	1.23786	1	0.044872	140.869	92.4672	6	22.27	9.39827	0	697.04	3
619	2015	0.044653	0.107017	0	0.443679	0.307882	1.70264	1	0.0532396	125.028	112.941	5	21.88	9.29128	0	660.28	3
619	2016	0.032761	0.0863814	0	0.402635	0.145081	1.43426	1	0.0463529	150.631	145.128	4	19.57	9.23918	0	618.76	3
619	2017	0.005581	0.0293932	0	0.384557	0.112529	1.10242	1	0.0516111	152.293	142.396	2	14.23	9.22081	0	606.46	3
619	2018	0.001189	-0.0514028	0	0.383257	0.0961169	0.816409	1	0.054902	129.04	153.193	2	14.07	9.23188	0	683.92	3
619	2019	0.00418	0.0424985	0	0.383396	0.0965698	0.852453	1	0.0539455	128.398	188.696	4	14.56	9.40207	0	705.04	2
619	2020	0.0143	0.0128865	0	0.384459	0.0879562	0.849601	1	0.056059	136.59	326.32	4	15.71	9.45455	0	700.57	3
620	2013	0.152232	-0.19556	0	0.813793	0.0983362	1.05127	0	0.0624645	155.75	137.961	7	37.46	9.33936	1	590	3
620	2014	0.110782	-0.0814985	0	0.767046	0.0508332	1.32502	0	0.0661238	140.869	92.4672	7	31.26	9.64688	0	724.35	2
620	2015	0.054667	-0.0853153	0	0.67968	0.0495447	1.30713	0	0.0820545	125.028	112.941	9	32.9	9.59571	0	671.37	2
620	2016	0.069286	-0.0222037	0	0.664914	0.0338875	1.1981	0	0.0706224	150.631	145.128	9	35.5	9.84795	0	645.86	3
620	2017	0.113828	0.0182235	0	0.665036	0.0338875	1.04944	0	0.0850348	152.293	142.396	9	36.48	9.79928	0	656.15	2
620	2018	0.1367	0.0716789	0	0.747562	0.0793789	0.952162	0	0.0549905	129.04	153.193	9	39.06	10.2922	0	624.26	1
620	2019	0.089685	0.0563556	0	0.741457	0.0793789	0.961614	0	0.0655826	128.398	188.696	8	31.71	10.0111	0	0	3
620	2020	-0.135888	0.0618248	1	0.731937	0.0696229	0.926728	0	0.0842234	136.59	326.32	7	-11.46	9.50371	0	216.84	2
622	2014	-0.165284	-0.0066738	1	0.467234	0.919625	4.78998	0	0.678201	140.869	92.4672	1	2.71	6.2694	0	465.44	3
622	2015	-0.267023	-0.0926796	1	0.465964	0.919625	17.7288	0	0.766018	125.028	112.941	1	1.13	6.10027	0	0	3
622	2017	-0.17789	-0.171999	1	0.465964	0.919625	5.53886	0	0.464484	152.293	142.396	1	1.26	7.05922	1	0	3
622	2018	0.04521	-0.153111	0	0.455969	0.919625	5.2575	0	0.132247	129.04	153.193	1	11.73	7.74562	1	181.12	2
622	2019	0.051031	-0.14766	0	0.449737	0.919625	6.73131	0	0.0501402	128.398	188.696	1	9.29	8.3194	1	692.51	2
622	2020	0.014412	0.0178749	0	0.40996	0.919625	4.75849	0	0.051355	136.59	326.32	1	5.85	8.33146	1	587.85	3
623	2011	0.242702	0.0107436	0	0.345537	0.157099	1.45209	0	0.147957	140.305	157.352	7	60.98	8.74994	1	800.05	3
623	2012	0.068958	0.0248508	0	0.309063	0.0854343	1.41962	0	0.137426	165.743	157.977	6	56.78	8.50485	1	739.91	3
623	2013	0.104091	0.0166208	0	0.317189	0.15356	1.37307	0	0.134064	155.75	137.961	5	60.51	8.76179	1	750.18	3
623	2014	0.119346	0.0209759	0	0.289829	0.0846547	2.18371	0	0.134483	140.869	92.4672	5	25.01	8.84091	1	703.31	3
623	2015	0.172064	0.019564	0	0.316889	0.0807278	1.45937	0	0.151978	125.028	112.941	6	63.74	8.86712	1	721.88	3
623	2016	0.090837	0.0164112	0	0.399089	0.187579	1.40098	0	0.134276	150.631	145.128	9	59.66	8.9943	1	673.61	3
623	2017	0.093637	0.011736	0	0.418866	0.187579	1.24248	0	0.110117	152.293	142.396	8	26.19	9.09745	0	716.58	3
623	2018	0.044286	0.014098	0	0.405941	0.187579	0.825767	0	0.113633	129.04	153.193	7	23.16	9.19806	0	638.51	3
623	2019	0.063787	0.0147071	0	0.405852	0.187579	0.87746	0	0.136614	128.398	188.696	5	22.09	9.11221	0	696.3	3
623	2020	0.073581	0.0142727	0	0.363984	0.14027	0.8405	0	0.161443	136.59	326.32	4	22.34	8.78986	0	717.21	3
626	2011	0.081786	0.0599523	0	0.680063	0.712454	1.15816	0	0.0097776	140.305	157.352	7	17.27	12.3674	0	702.78	2
626	2012	0.058016	0.0008514	0	0.644017	0.64587	1.09261	0	0.0090231	165.743	157.977	6	16.86	12.4749	0	726.68	2
626	2013	0.147614	-0.0289716	0	0.637706	0.64587	1.11216	0	0.0093337	155.75	137.961	7	17.9	12.7249	0	815.57	2
626	2014	0.3328	-0.0226136	0	0.635112	0.64587	1.1479	0	0.0092862	140.869	92.4672	8	20.92	12.7525	0	783.01	2
626	2015	0.327577	-0.080854	0	0.630215	0.590354		0	0.011228	125.028	112.941	8	21.53	12.9329	0	786.14	2
626	2016	0.21262	0.0017511	0	0.589813	0.416008	1.6335	0	0.011776	150.631	145.128	8	21.12	13.2328	0	749.05	2
626	2017	-0.127081	-0.0486658	1	0.589813	0.416008	1.39471	0	0.0097472	152.293	142.396	5	4.12	13.5776	0	0	2
626	2018	0.03481	-0.153111	0	0.61227	0.416008	1.08951	0	0.0075625	129.04	153.193	4	17.24	13.2273	0	308.96	3
626	2019	0.070705	0.0502838	0	0.607255	0.416008	1.15209	0	0.0078794	128.398	188.696	5	19.13	13.0087	0	623.44	3
626	2020	0.019101	-0.051451	0	0.607255	0.416008	1.62705	0	0.0080577	136.59	326.32	3	14.36	12.8967	0	670.67	3
627	2011	-0.071069	0.0355413	1	0.256194	0.0341801	2.29729	0	0.059043	140.305	157.352	1	31.47	8.60718	0	562.06	2
627	2012	0.009355	0.0454255	0	0.249869	0.0161671	2.09759	0	0.0658011	165.743	157.977	1	41.12	8.22551	0	721.48	2
627	2013	-0.067561	0.0605182	1	0.247873	0.01491	1.97831	0	0.0605412	155.75	137.961	1	42.73	8.32721	0	638.29	1
627	2014	0.057857	-0.057514	0	0.249214	0.0152302		0	0.0689289	140.869	92.4672	1	53.2	8.20942	0	665.94	2
627	2015	0.153073	-0.0193976	0	0.268167	0.0464317	6.30497	0	0.116885	125.028	112.941	1	64.72	7.89034	0	692.92	3
628	2011	-0.024446	0.0447896	1	0.267972	0.0973994	1.40541	1	0.0420416	140.305	157.352	3	22.36	8.98841	1	473.05	3
628	2012	0.002682	0.0461318	0	0.267796	0.0973994	1.39776	1	0.0453002	165.743	157.977	2	23.14	8.99396	1	653.82	3
628	2013	0.092946	0.040245	0	0.26617	0.0973994	1.31707	1	0.0259215	155.75	137.961	2	23.45	9.41381	1	628.69	2
628	2014	-0.229264	0.0409246	1	0.286592	0.0973994	1.40783	1	0.032826	140.869	92.4672	7	12.44	9.35963	1	583.76	3
628	2015	0.117645	-0.0253112	0	0.516836	0.0600637	1.71839	1	0.0351384	125.028	112.941	5	24.76	9.35588	0	650.75	3
628	2016	0.047873	0.0183751	0	0.501578	0.0514398	1.64399	1	0.0386662	150.631	145.128	5	22.2	8.82813	0	534.64	3
628	2017	0.038803	0.0378369	0	0.488412	0.0339454	1.36872	1	0.0787292	152.293	142.396	5	24.26	8.1843	0	582.33	3
628	2018	0.097373	-0.0437919	0	0.484819	0.0339454	1.37727	1	0.055533	129.04	153.193	4	19.4	8.70977	0	658.13	2
628	2019	0.10769	-0.0413751	0	0.496924	0.0339454	1.20205	1	0.0252956	128.398	188.696	6	29.27	9.98756	0	697.54	2
628	2020	0.191324	0.0192206	0	0.545291	0.0354223	1.08233	1	0.0190202	136.59	326.32	4	35.54	10.6594	0	616.78	2
629	2011	0.00064	0.187422	0	0.586852	0.353107	1.37379	1	0.0734884	140.305	157.352	8	48.19	11.5413	0	691.19	3
629	2012	0.03957	0.0502573	0	0.586852	0.353107	1.35733	1	0.0972067	165.743	157.977	4	59.18	10.2825	0	717.24	3
629	2013	0.036859	0.0091625	0	0.586852	0.353107	1.05082	1	0.098968	155.75	137.961	6	13.77	10.2778	0	549.21	2
629	2014	-0.437875	0.0319327	1	0.586852	0.353107	1.19795	1	0.0867096	140.869	92.4672	6	-1.85	10.3391	0	359.71	2
629	2015	-0.221008	0.0005276	1	0.602098	0.304729	1.21571	1	0.105422	125.028	112.941	6	-0.69	9.71286	1	0	3
629	2018	0.351112	0.149914	0	0.602098	0.304729	1.84553	1	0.0123833	129.04	153.193	1	13.24	10.5537	0	183.65	2
629	2019	0.168092	0.245796	0	0.602098	0.304729	1.66105	1	0.0135374	128.398	188.696	1	14.45	10.4168	0	747.72	3
629	2020	0.024975	0.051514	0	0.602098	0.304729	1.65968	1	0.0162677	136.59	326.32	1	14.38	10.2046	0	711.77	3
630	2011	0.155586	0.13373	0	0.549386	0.0230726	1.38603	1	0.0144596	140.305	157.352	6	77.42	11.7716	1	769.07	2
630	2012	0.066371	-0.0179701	0	0.545083	0.0156685	1.37079	1	0.0105959	165.743	157.977	5	60.05	11.8548	1	801.4	2
630	2013	0.045778	0.0149525	0	0.542977	0.0135795	1.05756	1	0.0112931	155.75	137.961	6	59.21	11.777	1	754.13	3
630	2014	0.022846	0.0488373	0	0.566606	0.114058	1.2207	1	0.0105569	140.869	92.4672	8	16.52	11.9006	0	766.37	3
630	2015	-0.04818	0.110361	1	0.448902	0.077821	1.44376	1	0.012954	125.028	112.941	4	50.08	11.8739	0	660.01	2
630	2016	0.020178	0.108501	0	0.418421	0.0182217	1.26727	1	0.011776	150.631	145.128	4	57.51	11.8716	0	737.85	3
630	2017	0.04106	-0.0161393	0	0.453349	0.0844852	1.23112	1	0.0122906	152.293	142.396	6	17.04	11.8334	0	735.23	3
630	2018	0.051392	0.120564	0	0.453539	0.0844852	1.02424	1	0.0116565	129.04	153.193	4	18.51	11.8147	0	674.36	3
630	2019	0.051549	0.0847439	0	0.460508	0.0844852	1.08564	1	0.0128258	128.398	188.696	3	17.05	11.9211	0	750.83	2
630	2020	0.047263	0.0413283	0	0.472209	0.0874921	1.1225	1	0.0103164	136.59	326.32	5	18.08	11.9736	0	725.96	3
631	2011	0.259922	0.0399873	0	0.794806	0.0436367	1.03745	0	0.0177239	140.305	157.352	1	33.43	9.9367	0	702.72	2
631	2012	0.229879	0.0898551	0	0.794806	0.0436367	1.42938	0	0.0181328	165.743	157.977	2	42.21	10.2067	0	729.02	2
631	2013	0.209563	-0.0740224	0	0.795436	0.0436367	1.12448	0	0.0118804	155.75	137.961	1	33.7	10.2886	0	710.69	3
631	2014	0.178861	-0.0314513	0	0.740169	0.0466668	1.2549	0	0.0092862	140.869	92.4672	2	36.86	10.8499	0	667.86	2
631	2015	0.089661	0.246902	0	0.762067	0.0466668	1.9046	0	0.0140447	125.028	112.941	1	35.87	10.5565	0	642.81	3
631	2016	0.077055	0.198603	0	0.780938	0.178453	1.33763	0	0.011776	150.631	145.128	2	36.6	10.6022	0	703.99	3
631	2017	0.129255	0.144056	0	0.763594	0.178453	1.3193	0	0.0097472	152.293	142.396	2	37.65	10.8555	0	709.14	2
631	2018	0.1755	0.115329	0	0.761736	0.178453	1.05912	0	0.0159067	129.04	153.193	2	38.88	9.94234	0	668.63	2
631	2019	0.099134	0.043243	0	0.773832	0.178453	1.10732	0	0.0266777	128.398	188.696	1	34.01	9.46161	0	610.68	3
631	2020	0.039216	-0.135914	0	0.803385	0.170529	1.14092	0	0.0666271	136.59	326.32	1	30.59	8.56236	0	647.42	3
632	2011	0.021171	-0.0679261	0	0.202254	0.044938	1.20166	1	0.0241797	140.305	157.352	4	45.24	10.2841	1	690.65	3
632	2012	0.014717	0.0275539	0	0.203032	0.044938	1.06333	0	0.0247307	165.743	157.977	3	55.1	10.3639	1	705.24	3
632	2013	0.015748	-0.0311121	0	0.353399	0.273067	1.11186	0	0.0220633	155.75	137.961	3	53.52	10.4627	1	692.56	3
632	2014	0.002076	-0.037026	0	0.37646	0.273329	1.18599	0	0.0320646	140.869	92.4672	4	17.86	10.0899	0	0	3
632	2015	0.025663	0.0598952	0	0.339252	0.275429	1.4728	0	0.0246018	125.028	112.941	4	17.99	10.0745	0	605.77	2
632	2016	0.028863	0.0356285	0	0.327932	0.274823	1.37609	0	0.0185652	150.631	145.128	5	17.88	10.1528	1	633.29	3
632	2017	0.042748	0.0430272	0	0.314999	0.274823	1.1956	0	0.0152884	152.293	142.396	4	17.88	10.418	1	638.6	2
632	2018	0.020631	0.101263	0	0.404493	0.699741	1.02843	0	0.0145203	129.04	153.193	5	18.92	10.4103	1	686.55	3
632	2019	0.049431	0.174864	0	0.428316	0.699741	1.15211	0	0.0195693	128.398	188.696	5	19.03	10.3154	1	650.59	3
632	2020	0.079609	-0.135914	0	0.437738	0.715205	1.00168	0	0.0133708	136.59	326.32	5	19.17	10.6158	1	730.87	2
633	2013	0.024377	-0.113234	0	0.515953	0.212134	6.85785	0	0.154376	155.75	137.961	2	7.74	6.88448	0	643.11	2
633	2014	-0.136078	-0.154791	1	0.498863	0.212134		0	0.279112	140.869	92.4672	3	0.19	6.45752	0	560.9	3
633	2015	-0.235539	0.179283	1	0.419158	0.901144	17.7288	0	0.589302	125.028	112.941	2	0.24	5.80703	1	0	3
633	2017	-0.144224	-0.180199	1	0.422317	0.68292	4.73987	0	0.476687	152.293	142.396	2	2.09	6.67372	0	0	3
633	2018	0.008066	-0.153111	0	0.391918	0.68292	2.53474	0	0.194971	129.04	153.193	2	6.97	6.878	0	187.52	2
633	2019	-0.067278	-0.065937	1	0.38506	0.68292	2.26931	0	0.229744	128.398	188.696	2	3.66	6.7841	0	609.84	3
633	2020	0.041758	-0.0320024	0	0.358542	0.68292	8.71915	0	0.166165	136.59	326.32	1	11.18	6.9416	0	654.61	2
635	2011	0.107654	0.0416638	0	0.319796	0.14918	1.3292	1	0.0544746	140.305	157.352	6	58.32	8.97005	1	689.69	3
635	2012	0.016151	0.0574853	0	0.608852	0.0653287	0.987639	1	0.0573121	165.743	157.977	6	62.42	8.94119	1	658.24	3
635	2013	0.028395	0.075605	0	0.572206	0.0653287	1.02973	1	0.0661086	155.75	137.961	8	57.72	8.97438	1	690.61	3
635	2014	0.018975	0.156599	0	0.563427	0.0653287	1.19366	1	0.0869824	140.869	92.4672	7	53.58	8.65026	1	693.3	3
635	2015	0.010684	0.0373853	0	0.536163	0.0198511	1.5422	1	0.0940901	125.028	112.941	8	63.57	8.53933	0	671.66	3
635	2016	0.038603	0.0600592	0	0.535804	0.0197202	2.9266	1	0.092161	150.631	145.128	7	70.24	8.5061	0	668.07	3
635	2017	0.031736	0.107106	0	0.585666	0.0868613	1.41182	1	0.0826117	152.293	142.396	6	15.76	8.73992	0	562.85	3
635	2018	0.009536	0.0608859	0	0.585322	0.0868613	0.978109	1	0.0830069	129.04	153.193	8	11.28	8.77196	0	682.57	3
635	2019	0.019217	-0.0261362	0	0.549905	0.0246815	0.906574	1	0.0809004	128.398	188.696	6	19.91	8.84414	0	678.25	3
635	2020	0.025921	0.0281488	0	0.552904	0.0246815	0.8907	1	0.0568244	136.59	326.32	5	19.86	8.804	0	678.74	3
636	2011	0.068943	0.0762924	0	0.249857	0.168257	1.60085	1	0.116989	140.305	157.352	5	21.05	8.80353	0	646.23	3
636	2012	0.031255	0.0356813	0	0.270836	0.285625	1.59419	1	0.106205	165.743	157.977	4	16.11	8.80916	0	663.79	3
636	2013	0.039387	0.0253887	0	0.270836	0.285625	1.36987	1	0.106987	155.75	137.961	3	13.45	8.88308	0	645.66	3
636	2014	0.031287	0.0159635	0	0.323048	0.195114	1.55358	1	0.111867	140.869	92.4672	4	15.82	8.89804	0	656.98	3
636	2015	0.015151	0.0025167	0	0.302635	0.195114	1.69099	1	0.149036	125.028	112.941	5	16.84	8.65909	0	631.2	3
636	2016	0.020082	0.0326821	0	0.298423	0.195114	1.57638	1	0.145829	150.631	145.128	4	16.47	8.99649	0	588.58	3
636	2017	0.05759	0.0641284	0	0.275609	0.149981	1.86829	1	0.109964	152.293	142.396	6	18.25	9.15038	0	0	2
636	2018	0.203546	0.207538	0	0.26426	0.104217	1.56741	1	0.0627343	129.04	153.193	8	28.8	9.45408	1	322.43	2
636	2019	0.062181	0.113209	0	0.236226	0.0494198	2.09847	1	0.0692663	128.398	188.696	4	17.12	9.13607	1	528.76	3
636	2020	0.063667	0.0758171	0	0.290517	0.149867	3.74601	1	0.0759245	136.59	326.32	5	21.28	9.36716	0	562.5	3
637	2011	0.00958	-0.138611	0	0.510144	0.49985	2.69424	0	0.0140619	140.305	157.352	1	13.68	10.1479	1	660.32	3
637	2012	0.05115	0.0347356	0	0.505827	0.49985	1.9152	0	0.0195187	165.743	157.977	1	12.24	9.86621	1	695.46	3
637	2013	0.085125	0.0433437	0	0.509695	0.49985	2.0679	0	0.0312772	155.75	137.961	2	15.06	9.75676	1	615.09	2
637	2014	0.128506	0.189319	0	0.479911	0.49985	2.39594	0	0.0304947	140.869	92.4672	5	16.54	9.91375	1	700.3	1
637	2015	0.146985	0.14106	0	0.46304	0.49985	2.86207	0	0.0360251	125.028	112.941	5	24.38	9.66719	1	663.8	3
637	2016	0.077989	0.240831	0	0.466903	0.49985	2.69477	0	0.0317062	150.631	145.128	6	23.3	9.63139	0	700.81	3
637	2017	0.12196	0.110781	0	0.462071	0.49985	2.23243	0	0.0245287	152.293	142.396	6	25.18	10.0238	0	732.37	2
637	2018	0.041595	0.108079	0	0.46095	0.49985	1.57	0	0.0186281	129.04	153.193	5	19.95	10.0136	0	634.13	3
637	2019	0.114238	-0.0293498	0	0.47418	0.49985	1.60748	0	0.0275814	128.398	188.696	5	18	10.0086	0	684.78	2
637	2020	-0.000375	0.0360928	1	0.470005	0.505868	1.4263	0	0.0244963	136.59	326.32	3	12.46	9.94727	0	587.5	2
638	2011	0.035211	-0.0463376	0	0.467533	0.0252658	1.4083	0	0.0582571	140.305	157.352	5	13.03	8.64579	0	695.13	2
638	2012	0.01577	-0.0204926	0	0.457802	0.0210407	1.84059	0	0.41882	165.743	157.977	4	15.39	7.02182	0	664.04	3
638	2013	-0.043759	-0.164079	1	0.448104	0.0156511	1.8317	0	0.204628	155.75	137.961	5	2.66	7.35331	0	659.11	3
638	2014	0.010683	-0.107752	0	0.453882	0.0190491	1.65735	0	0.0733072	140.869	92.4672	4	16.49	8.0635	0	633.38	2
638	2015	-0.11757	-0.149019	1	0.492398	0.0633489	4.60215	0	0.0513417	125.028	112.941	6	4.02	8.2894	0	702.25	3
638	2016	0.044453	0.256771	0	0.446822	0.137221	3.87593	0	0.0932807	150.631	145.128	5	16.13	7.76165	0	609.39	3
638	2017	0.061698	0.0915856	0	0.452737	0.137221		0	0.209407	152.293	142.396	3	13.03	7.48146	0	678.34	3
638	2018	-0.546047	-0.0907415	1	0.441866	0.137221	3.03458	0	0.380628	129.04	153.193	4	-2.2	7.46728	0	527.73	3
638	2019	0.076865	0.008312	0	0.439282	0.137221	3.4671	0	0.193758	128.398	188.696	4	14.59	7.43874	0	669.17	3
638	2020	-0.103718	-0.003428	1	0.413813	0.0367204	4.38155	0	0.248604	136.59	326.32	6	2	7.4492	0	584.14	3
639	2011	0.132429	-0.060042	0	0.582636	0.241063	1.87808	0	0.0484959	140.305	157.352	4	22.82	9.11928	1	644.19	2
639	2012	0.147213	0.233491	0	0.568325	0.241063	1.56853	0	0.0489529	165.743	157.977	5	24.16	9.25407	1	0	1
639	2013	0.165805	0.227007	0	0.566566	0.241063	1.71311	0	0.0476288	155.75	137.961	4	25.57	9.25124	1	616.18	2
639	2014	0.098837	0.105543	0	0.574164	0.241063	1.98492	0	0.0517829	140.869	92.4672	3	20.65	8.98428	1	467.68	3
639	2015	0.113432	0.0782635	0	0.584038	0.240096	3.87691	0	0.0477094	125.028	112.941	6	22.12	9.19465	1	696.94	2
639	2016	0.066019	-0.0177427	0	0.649692	0.729182	1.8442	0	0.06408	150.631	145.128	5	23.65	9.51376	1	693.94	2
639	2017	0.149178	0.0505591	0	0.668335	0.70922	1.63073	0	0.0499504	152.293	142.396	5	23.32	10.0082	1	625.02	2
639	2018	0.1365	0.116053	0	0.609856	0.70922	0.99441	0	0.0315437	129.04	153.193	3	25.44	10.0644	1	695.68	2
639	2019	-0.211027	0.0483014	1	0.625441	0.761673	1.09667	0	0.0341783	128.398	188.696	2	4.95	10.0615	0	569.98	3
639	2020	0.080947	0.0909705	0	0.625441	0.761673	1.41683	0	0.0334311	136.59	326.32	3	20.44	10.0837	0	665.79	2
650	2011	0.29775	0.104147	0	0.564803	0.103826	4.048	0	0.0384918	140.305	157.352	3	24.67	9.39451	1	744.74	1
650	2012	0.185711	0.087818	0	0.531348	0.11432	2.73777	0	0.0687426	165.743	157.977	4	22.14	9.13752	1	726.74	2
650	2013	0.118328	0.0916193	0	0.511495	0.0470876	2.46852	0	0.105831	155.75	137.961	3	28.47	8.97315	1	726.83	3
650	2014	0.157943	0.140647	0	0.461169	0.602991	3.11177	0	0.0945013	140.869	92.4672	4	26.65	9.07715	1	704.03	2
650	2015	0.182909	0.137746	0	0.35886	0.297584	4.32211	0	0.0749377	125.028	112.941	4	16.29	9.15852	1	580.05	2
650	2016	0.148412	0.135083	0	0.366236	0.297584	2.42935	0	0.0700923	150.631	145.128	5	30.65	9.46396	1	678.96	2
650	2017	0.132142	0.119465	0	0.356	0.2361	1.71471	0	0.0790619	152.293	142.396	5	30.18	9.536	1	672.1	3
650	2018	0.15813	0.123348	0	0.417585	0.2361	1.5928	0	0.0649815	129.04	153.193	5	30.99	9.68423	1	647.83	3
650	2019	0.149826	0.139228	0	0.340555	0.2361	1.66442	0	0.0593669	128.398	188.696	5	31.43	9.75846	1	702.64	2
650	2020	0.132027	0.138164	0	0.332349	0.2361	1.39171	0	0.0545394	136.59	326.32	4	31.67	9.67116	1	636.01	3
651	2011	0.327109	0.0393862	0	0.338964	0.509191	1.35133	1	0.0334706	140.305	157.352	8	57.65	11.8634	1	767.24	2
651	2012	0.31381	0.171138	0	0.32484	0.464188	1.45336	1	0.0408373	165.743	157.977	9	80.52	11.9159	1	885.61	2
651	2013	0.323019	0.0970055	0	0.338468	0.464188	1.4661	1	0.0429037	155.75	137.961	9	69.24	11.9208	1	879.81	2
651	2014	0.3328	0.121225	0	0.344475	0.498927	1.42275	1	0.0349775	140.869	92.4672	9	31.19	11.9698	1	816	3
651	2015	0.269456	0.246902	0	0.327394	0.488997	1.52729	1	0.0516522	125.028	112.941	9	74.98	11.8544	1	786.3	3
651	2016	0.300021	0.0814826	0	0.357098	0.488711	1.50713	1	0.0506817	150.631	145.128	9	78.99	11.9249	1	808.22	3
651	2017	0.369639	0.0760975	0	0.413369	0.48895	1.90501	1	0.040942	152.293	142.396	9	23.83	12.2374	1	770.7	2
651	2018	0.330628	0.107234	0	0.402104	0.48895	1.48192	1	0.022036	129.04	153.193	9	32.71	12.3105	1	732.63	3
651	2019	0.242638	0.0985741	0	0.464034	0.816327	1.9906	1	0.0191551	128.398	188.696	9	31.21	12.3798	1	671.02	3
651	2020	0.19464	0.0689019	0	0.481102	0.802182	1.90892	0	0.0214257	136.59	326.32	9	32.51	12.3433	1	801.4	3
652	2011	0.017771	-0.0163099	0	0.369311	0.0330676	1.25223	1	0.0506945	140.305	157.352	5	52.92	9.97364	0	693.29	3
652	2012	0.012855	0.0272983	0	0.359133	0.0240995	1.14843	1	0.0361198	165.743	157.977	3	55.13	10.1498	0	721.24	3
652	2013	0.139282	0.0467823	0	0.367321	0.0366631	1.19034	1	0.0219085	155.75	137.961	5	59.17	10.7499	1	0	2
652	2014	0.184832	-0.0412144	0	0.38954	0.0652665	1.30957	1	0.0407209	140.869	92.4672	6	55.7	10.4291	1	0	3
652	2015	0.086294	-0.0191083	0	0.382247	0.103031	1.23015	1	0.0248899	125.028	112.941	5	59.68	10.8763	1	585.96	2
652	2016	0.103932	-0.0330103	0	0.377309	0.10281	1.11802	1	0.0144918	150.631	145.128	6	64.49	11.2062	0	671.59	2
652	2017	0.118971	0.0238043	0	0.37484	0.10281	1.05063	1	0.0097472	152.293	142.396	6	20.44	11.3963	1	634.35	3
652	2018	0.089824	0.0387328	0	0.374904	0.10281	0.979319	1	0.0095857	129.04	153.193	5	23.12	11.4063	1	678.54	3
652	2019	0.059568	0.0372519	0	0.374117	0.10281	0.987533	1	0.0118283	128.398	188.696	7	21.46	11.463	1	630.84	3
652	2020	0.013794	0.0090418	0	0.371522	0.102793	1.04433	1	0.0111833	136.59	326.32	6	19.91	11.3631	0	567.4	3
655	2011	0.208939	0.157321	0	0.613809	0.0187784	2.47511	1	0.0895401	140.305	157.352	6	58.94	9.0078	0	699.31	2
655	2012	0.078008	0.130173	0	0.610109	0.0187784	1.95428	1	0.149226	165.743	157.977	5	59.3	8.72936	0	707.88	3
655	2013	0.090252	0.0280833	0	0.603612	0.0187784	1.28302	1	0.13263	155.75	137.961	7	67.17	8.78341	0	670.27	2
655	2014	0.069069	0.0668083	0	0.606206	0.0187784	1.5824	1	0.158977	140.869	92.4672	5	17.62	8.73911	0	685.48	3
655	2015	0.001643	0.010324	0	0.60973	0.0187784	1.75914	1	0.198238	125.028	112.941	3	9.26	8.06752	0	611.42	3
655	2016	-0.195711	-0.031924	1	0.607079	0.0187784	2.00321	1	0.229759	150.631	145.128	1	33.5	7.89601	0	569.82	3
655	2017	-0.129864	0.0455812	1	0.60732	0.0187784	1.8881	1	0.128476	152.293	142.396	1	-0.58	8.4898	0	653.31	2
655	2019	0.072364	0.149125	0	0.609596	0.0187784	1.24289	1	0.09235	128.398	188.696	2	20.51	8.75548	0	0	3
655	2020	0.085815	0.0396603	0	0.616939	0.0187784	1.57058	1	0.109951	136.59	326.32	3	23.45	8.84331	0	341.8	3
656	2011	0.222675	-0.0898205	0	0.60267	0.815262	1.04131	0	0.0377524	140.305	157.352	9	32.59	10.8106	1	655.57	1
656	2012	0.186653	-0.0060089	0	0.60267	0.815262	1.05347	0	0.0485435	165.743	157.977	8	33.14	10.6001	1	783.89	2
656	2013	0.105809	-0.0724097	0	0.587988	0.815262	0.99673	0	0.0395962	155.75	137.961	9	32.61	10.9928	1	742.02	3
656	2014	0.074742	-0.102171	0	0.475142	0.815262	1.06661	0	0.0415228	140.869	92.4672	9	9.29	10.8888	1	619.24	3
656	2015	0.086559	0.0043146	0	0.335782	0.611434	1.06627	0	0.047562	125.028	112.941	9	34	10.822	1	593.38	3
656	2016	0.094552	0.0571549	0	0.451926	0.83626	1.03441	0	0.0386864	150.631	145.128	9	32.69	11.3047	0	699.56	2
656	2017	0.101803	-0.053923	0	0.498773	0.83626	1.02524	0	0.0435066	152.293	142.396	9	35.24	11.3727	0	710	3
656	2018	0.133721	0.0057612	0	0.544437	0.83626	0.979941	0	0.0567382	129.04	153.193	9	40.23	11.5118	0	689.07	2
656	2019	0.141396	0.0069611	0	0.545391	0.83626	0.96595	0	0.039683	128.398	188.696	9	39.03	11.8763	0	724.13	2
656	2020	0.154467	0.0380627	0	0.44668	0.774353	0.907586	0	0.0343744	136.59	326.32	9	37.66	12.1496	0	742.36	1
657	2014	0.011917	0.142872	0	0.697964	0.0552755	1.19408	1	0.0544167	140.869	92.4672	7	15.19	9.96252	0	606.21	3
657	2015	-0.143109	0.084059	1	0.639983	0.0229891		1	0.086951	125.028	112.941	8	1.91	9.62742	0	625.82	3
657	2016	0.015184	0.0691553	0	0.637696	0.0228454	1.31483	1	0.0985761	150.631	145.128	7	14.28	9.54762	0	619.3	2
657	2017	0.049946	0.0717475	0	0.640006	0.0174672	1.21372	1	0.0871342	152.293	142.396	6	14.93	9.81191	0	680.47	2
657	2018	0.054017	0.0540404	0	0.643898	0.0199	1.06289	1	0.0576199	129.04	153.193	7	17.52	10.0022	0	651.07	2
657	2019	0.052131	0.0826184	0	0.65634	0.0298331	1.25942	1	0.0566439	128.398	188.696	7	16.63	10.0045	0	526.7	2
657	2020	0.065765	-0.0186849	0	0.596315	0.0681069	1.21539	1	0.0535819	136.59	326.32	6	16.04	10.1468	0	688.1	2
659	2011	0.024733	0.0717206	0	0.33596	0.0989306	1.24903	0	0.0673612	140.305	157.352	4	19.18	9.34452	0	645.49	3
659	2012	-0.072522	0.104886	1	0.320796	0.0921455	1.14884	0	0.0811811	165.743	157.977	4	2.5	9.20494	0	556.31	3
659	2013	-0.526885	0.0666386	1	0.30531	0.0467419	1.53839	0	0.123739	155.75	137.961	5	0.71	8.97318	0	0	3
659	2016	-0.401982	0.0992405	1	0.200197	0.0765509	4.23943	0	0.17858	150.631	145.128	2	0.8	8.59067	0	0	3
659	2018	0.033877	0.100717	0	0.271099	0.985125	2.87866	0	0.0963956	129.04	153.193	1	14	8.63889	0	0	3
659	2019	0.025419	0.101538	0	0.315954	0.725268	2.19511	0	0.0897457	128.398	188.696	1	14.09	8.61555	0	240.3	3
659	2020	-0.316358	0.108599	1	0.315954	0.725268	2.75096	0	0.112478	136.59	326.32	1	-3.9	8.44281	0	628.19	3
661	2011	0.188389	0.0821856	0	0.350868	0.178221	2.77318	1	0.18016	140.305	157.352	5	23.6	8.64165	0	698.37	2
661	2012	0.31381	0.176265	0	0.361986	0.16798	3.90361	1	0.152799	165.743	157.977	5	27.33	8.85228	0	786.51	2
661	2013	0.279972	0.17777	0	0.310116	0.149392	5.48232	1	0.152098	155.75	137.961	5	22.09	8.9621	0	647.75	2
661	2014	0.237069	0.0888547	0	0.32456	0.163044	3.96695	1	0.150804	140.869	92.4672	8	30.16	9.05433	1	685.47	3
661	2015	0.240412	0.201964	0	0.302801	0.146884	4.50633	1	0.154606	125.028	112.941	8	30.61	9.11343	1	669.3	2
661	2016	0.196618	0.0496611	0	0.285679	0.146884	3.34867	1	0.156614	150.631	145.128	8	30.89	9.27944	1	698.31	2
661	2017	0.192236	0.0518793	0	0.302529	0.112988	4.52509	1	0.141512	152.293	142.396	9	29.8	9.52824	1	624.7	2
661	2018	0.253821	0.0939193	0	0.296375	0.112988	3.48902	1	0.0653443	129.04	153.193	9	29.14	9.775	1	708.81	2
661	2019	0.31046	0.152081	0	0.384329	0.612332	6.39154	1	0.0621172	128.398	188.696	9	29.7	10.0292	1	699.69	1
661	2020	0.313065	0.0659552	0	0.363328	0.50638	9.82359	1	0.055809	136.59	326.32	9	28.97	10.1079	1	733.9	2
663	2011	-0.109632	0.0005771	1	0.503776	0.287208	1.38347	1	0.113124	140.305	157.352	1	34.98	7.48972	1	541.58	3
663	2012	0.036396	0.0837352	0	0.474717	0.287208	1.76225	1	0.101541	165.743	157.977	1	42.11	7.71479	1	670.21	3
663	2013	0.037207	0.0352158	0	0.452053	0.25752	2.19902	1	0.102342	155.75	137.961	1	46.52	7.75145	1	697.12	3
663	2014	-0.050466	0.0455332	1	0.454664	0.232029	2.44915	1	0.104581	140.869	92.4672	1	43.97	7.77664	1	554.71	3
663	2015	0.039612	0.0132501	0	0.490256	0.8296	1.46287	1	0.083576	125.028	112.941	6	14.82	8.21121	0	654.02	3
663	2017	0.03256	0.0177242	0	0.49023	0.829256	1.54321	1	0.0860858	152.293	142.396	5	14.64	8.44724	0	621.32	3
663	2018	-0.888241	-0.0527005	1	0.49023	0.829256	1.28006	1	0.170434	129.04	153.193	4	-2.48	7.96352	0	0	3
663	2019	-0.328538	0.0275264	1	0.458655	0.749906	1.29665	1	0.156532	128.398	188.696	4	-0.45	7.91678	0	0	3
665	2011	0.184539	0.127623	0	0.385388	0.301923	2.36565	1	0.0759056	140.305	157.352	1	18.38	8.5182	0	701.6	2
665	2012	0.086919	0.166471	0	0.581616	0.632271	1.17109	1	0.146595	165.743	157.977	5	16.67	8.08631	1	610.95	2
665	2013	0.082508	0.187134	0	0.581616	0.632271	1.2855	1	0.163293	155.75	137.961	4	18.26	8.13185	1	717.07	2
665	2014	0.062687	0.102953	0	0.564215	0.937383	1.13518	1	0.204539	140.869	92.4672	8	17.4	8.34459	1	722.28	2
665	2015	0.071655	0.152337	0	0.519054	0.937383	1.31048	1	0.171077	125.028	112.941	6	19.44	8.6372	1	616.66	2
665	2016	0.053715	0.129728	0	0.519054	0.937383	1.29391	1	0.17218	150.631	145.128	6	17.97	8.65275	1	675.29	2
665	2017	0.055637	0.0976705	0	0.519054	0.937383	1.02241	1	0.172185	152.293	142.396	8	16.64	8.68156	1	596.29	3
665	2018	0.03252	0.0504901	0	0.519054	0.937383	0.816409	1	0.138452	129.04	153.193	8	15.57	8.71346	1	706.51	2
665	2019	0.017924	0.0244585	0	0.479799	0.937383	0.854901	1	0.145126	128.398	188.696	8	14.63	8.65028	1	624.06	3
665	2020	-0.102037	0.052629	1	0.470853	0.937383	0.837022	1	0.156674	136.59	326.32	7	-1.04	8.56234	1	597.69	2
666	2011	0.23164	0.127338	0	0.663473	0.88098	0.995406	1	0.278043	140.305	157.352	9	25.55	9.9167	0	736.22	2
666	2012	0.20031	0.115193	0	0.43257	0.146535	0.985414	1	0.431293	165.743	157.977	9	26.88	9.54306	0	815.34	2
666	2013	0.195021	0.125982	0	0.675541	0.820479	0.926472	1	0.472422	155.75	137.961	9	27.96	9.64964	0	707.7	2
666	2014	0.180246	0.116214	0	0.620191	0.820345	1.01281	1	0.526267	140.869	92.4672	9	82.48	9.54541	0	761.92	3
666	2015	0.154086	0.0855789	0	0.616197	0.713368	1.10994	1	0.612369	125.028	112.941	9	75.34	9.6398	0	617.7	2
666	2016	0.148623	0.0115104	0	0.602739	0.767872	0.990352	1	0.592806	150.631	145.128	9	24.76	9.79524	0	739.45	2
666	2017	0.165117	-0.0541348	0	0.602498	0.786535	0.954549	1	0.476687	152.293	142.396	9	27.37	9.85229	0	687.98	2
666	2018	0.102579	0.123075	0	0.5991	0.786535	0.859278	1	0.425439	129.04	153.193	9	25.12	10.0236	0	638.16	2
667	2011	0.03164	-0.0414928	0	0.399516	0.752955	1.01473	0	0.0734253	140.305	157.352	5	53.48	9.155	1	724.29	3
667	2012	0.029688	-0.144488	0	0.394824	0.752955	1.0155	0	0.089865	165.743	157.977	6	70.89	9.00613	1	727.84	3
667	2013	0.009126	-0.0322031	0	0.361283	0.752955	0.939311	0	0.0538226	155.75	137.961	5	25.56	9.68365	1	670.88	2
667	2014	0.013339	0.0548313	0	0.365297	0.752955	1.15496	0	0.0737546	140.869	92.4672	4	25.62	9.20864	1	642	3
667	2015	0.072496	0.0274158	0	0.300776	0.527148	1.37947	0	0.0298204	125.028	112.941	5	31.1	10.043	1	647.72	2
667	2016	0.102166	0.187587	0	0.299503	0.527148	1.14223	0	0.0406144	150.631	145.128	7	34.93	10.2599	1	674.59	2
667	2017	0.090213	-0.0598803	0	0.299503	0.527148	1.01596	0	0.0458187	152.293	142.396	8	34.16	10.0658	1	602.07	2
667	2018	0.019492	0.0307434	0	0.292727	0.527148	0.940072	0	0.157514	129.04	153.193	7	29.71	9.04343	1	589.47	2
667	2019	-0.027668	0.0135988	1	0.218674	0.118447	0.981676	0	0.177876	128.398	188.696	9	-4.1	9.28039	1	633.72	1
667	2020	-0.06331	0.0026068	1	0.244613	0.255232	1.09563	0	0.208597	136.59	326.32	7	-4.13	9.44466	1	667.06	1
668	2012	0.006242	-0.0883089	0	0.452952	0.0832168	1.40342	0	0.222781	165.743	157.977	6	25.09	7.08433	1	713.86	3
668	2013	0.007134	-0.108824	0	0.484228	0.127013		0	0.154381	155.75	137.961	7	26.61	7.60008	1	732.89	3
668	2014	-0.064713	0.0953864	1	0.492091	0.127013	1.58074	0	0.678201	140.869	92.4672	5	-1.41	6.63782	1	0	2
668	2015	0.040829	-0.110227	0	0.442104	0.0436473	3.48258	0	0.302931	125.028	112.941	7	30.37	7.45628	1	667.24	2
668	2016	-0.059955	-0.0504783	1	0.479943	0.0875649	2.47233	0	0.592806	150.631	145.128	6	5.56	7.25696	1	556.82	3
668	2017	0.020138	0.0509234	0	0.504332	0.12204	1.66281	0	0.154784	152.293	142.396	8	27.32	8.3067	1	674.02	2
668	2018	0.013305	0.0180629	0	0.498973	0.12204	1.17542	0	0.191409	129.04	153.193	8	27.08	8.21305	1	568.38	3
668	2019	0.040983	-0.0686849	0	0.445257	0.0437556	1.31936	0	0.106653	128.398	188.696	7	29.87	8.82233	1	674.66	2
668	2020	-0.021741	-0.0361563	1	0.495918	0.116794	1.35925	0	0.411931	136.59	326.32	7	-1.29	7.57977	1	525.99	2
670	2014	0.014972	0.0062358	0	0.435443	0.407332	6.6382	0	0.354369	140.869	92.4672	5	25.08	7.81815	1	600.09	3
670	2015	-0.024885	0.0250076	1	0.423343	0.40992	13.3134	0	0.306912	125.028	112.941	5	11.77	8.06762	1	0	2
670	2017	-0.32824	0.127114	1	0.383522	0.19263	7.80948	0	0.476687	152.293	142.396	1	7.88	7.49698	0	0	2
670	2018	-0.611817	-0.0660128	1	0.326546	0.65445	5.2575	0	0.428135	129.04	153.193	1	-12.81	6.87391	0	131.27	3
671	2011	0.080927	-0.178798	0	0.655949	0.866326	0.959972	0	0.0218844	140.305	157.352	7	57.18	10.2938	1	724.18	3
671	2012	0.130065	0.0067109	0	0.663268	0.859845	1.2671	0	0.0265489	165.743	157.977	8	74.96	10.8212	1	684.54	2
671	2013	0.146371	-0.167108	0	0.551423	0.564716	1.1622	0	0.0326255	155.75	137.961	8	78.41	11.068	1	777.42	2
671	2014	0.225344	-0.12202	0	0.605063	0.780153	1.18736	0	0.0271228	140.869	92.4672	8	38.05	11.7342	1	719.9	2
671	2015	0.166442	-0.0552733	0	0.643397	0.970685	1.25825	0	0.0247752	125.028	112.941	8	63.62	11.7134	1	715.73	2
671	2016	0.087635	-0.0214333	0	0.62672	0.970685	1.0242	0	0.0346035	150.631	145.128	8	75.12	11.2868	1	643.87	3
671	2017	0.090045	0.0413551	0	0.642637	0.970685	1.00491	0	0.0354792	152.293	142.396	8	32.85	11.3505	0	666.18	2
671	2018	0.109117	0.082883	0	0.636973	0.970685	0.9392	0	0.0279333	129.04	153.193	9	34.88	11.8403	0	781.9	2
671	2019	0.094016	0.0500599	0	0.633975	0.936593	0.948329	0	0.0358348	128.398	188.696	9	38.01	11.8647	0	711.4	2
671	2020	0.099701	0.0606114	0	0.569439	0.807102	0.91021	0	0.0240738	136.59	326.32	9	37.62	12.081	0	728.41	2
672	2014	0.22752	0.20777	0	0.789045	0.697885	1.37522	0	0.0484215	140.869	92.4672	2	31.53	9.08421	1	639.64	2
672	2015	0.033002	0.0388602	0	0.789063	0.697885	1.28595	0	0.07317	125.028	112.941	2	53.84	8.7266	1	568.98	2
672	2016	0.072648	0.0937047	0	0.688163	0.522193	2.45135	0	0.0727809	150.631	145.128	2	60.87	9.10318	1	690.28	2
672	2017	0.388334	0.171922	0	0.638147	0.44609	1.92809	0	0.0577148	152.293	142.396	2	30.04	9.55871	1	707.41	2
672	2018	0.351112	0.231596	0	0.637473	0.44609	1.47129	0	0.0501936	129.04	153.193	3	34.06	9.71068	1	667.53	2
672	2019	0.340744	0.245796	0	0.639903	0.44609	1.91938	0	0.0435931	128.398	188.696	5	34.91	9.98796	1	692.21	2
672	2020	0.31623	0.178185	0	0.624151	0.466374	1.77045	0	0.0656184	136.59	326.32	4	31.74	9.8241	1	649.37	2
673	2013	0.222847	0.0032528	0	0.33038	0.0326987	7.2332	0	0.472422	155.75	137.961	2	10.85	6.97291	0	607.13	2
673	2014	-0.050168	-0.0798111	1	0.400089	0.147295	9.83281	0	0.571918	140.869	92.4672	3	8.54	6.66087	0	335.41	3
673	2015	0.109282	-0.149019	0	0.570499	0.710884	3.39562	0	0.0668235	125.028	112.941	6	21.5	9.00307	0	665.33	2
673	2016	0.082843	-0.0298716	0	0.541367	0.580181	2.41496	0	0.0529979	150.631	145.128	2	15.98	9.13723	0	620.05	2
673	2017	0.064849	-0.127037	0	0.515676	0.580181	2.1639	0	0.0819978	152.293	142.396	2	13.72	8.69483	0	568.69	2
673	2018	-1.07211	-0.0696113	1	0.512159	0.580181	2.41805	0	0.102795	129.04	153.193	2	-2.87	8.66821	0	499.22	2
673	2019	-0.911834	0.0797577	1	0.48703	0.535103	3.73561	0	0.125585	128.398	188.696	2	-0.23	8.30017	0	483.88	3
676	2014	-0.429949	0.111002	1	0.316085	0.46032		0	0.225237	140.869	92.4672	4	-1.81	7.71829	0	588.13	3
676	2015	-0.028555	0.100255	1	0.315827	0.46032	17.7288	0	0.274099	125.028	112.941	5	1.94	7.65958	0	650.84	3
676	2016	0.133012	0.0258107	0	0.647923	0.157515		0	0.057265	150.631	145.128	6	17.41	10.2303	0	0	1
676	2017	0.109359	-0.0015829	0	0.614104	0.183692	1.26506	0	0.0467929	152.293	142.396	6	18.79	11.2361	0	657.92	2
676	2018	0.130751	0.0381755	0	0.591022	0.183692	1.13731	0	0.0510971	129.04	153.193	8	21.66	11.3864	0	491.26	2
676	2019	0.096979	0.0139631	0	0.520969	0.190414	1.286	0	0.0404903	128.398	188.696	6	19.38	11.7236	0	673.5	2
676	2020	-0.569574	-0.0367322	1	0.477865	0.195255	1.66002	0	0.030107	136.59	326.32	6	0.92	11.776	0	461.58	3
677	2013	-0.47936	0.0153252	1	0.460736	0.30304	1.62465	1	0.0703236	155.75	137.961	2	-1.34	8.83252	0	587.72	2
677	2014	-0.62781	0.0144235	1	0.393373	0.120038	2.68386	1	0.099322	140.869	92.4672	5	-2.04	8.57375	0	0	3
677	2016	0.025616	0.0032353	0	0.366933	0.440257	7.68724	0	0.0737784	150.631	145.128	1	6.82	7.77428	0	0	3
677	2017	0.011952	0.0014445	0	0.365671	0.440257	4.30011	0	0.0466815	152.293	142.396	1	12.47	7.92006	0	689.41	2
677	2018	0.009791	0.0716752	0	0.357052	0.440257	2.82084	0	0.0379177	129.04	153.193	1	12.22	8.1167	0	487.62	2
677	2019	0.026987	0.094026	0	0.357775	0.440257	3.90912	0	0.0440752	128.398	188.696	4	13.58	8.24657	0	651.95	3
677	2020	0.024457	0.056092	0	0.355545	0.440257	2.95175	0	0.0470131	136.59	326.32	1	13.99	8.11592	0	641.85	3
678	2011	0.050386	0.0142171	0	0.290068	0.0227752	1.61415	1	0.0709212	140.305	157.352	2	1.58	8.38529	0	701.57	3
678	2012	0.010547	-0.0443642	0	0.290856	0.0200609	1.50818	1	0.0906283	165.743	157.977	3	11.53	8.25488	0	706.24	3
678	2013	0.005088	-0.0352679	0	0.498187	0.644995	1.2294	1	0.0788839	155.75	137.961	2	13.43	8.24348	0	660.47	2
678	2014	0.007013	0.0071577	0	0.528001	0.644995	1.5382	1	0.0763662	140.869	92.4672	5	2.83	8.48989	0	727.93	2
678	2015	-0.069019	-0.0515834	1	0.530384	0.643128	2.27717	1	0.0787315	125.028	112.941	4	2.53	8.3881	0	307.3	2
678	2016	0.014217	-0.0137619	0	0.549685	0.647668	2.72316	1	0.0660895	150.631	145.128	1	3.5	8.47275	0	295.99	2
678	2017	0.010888	0.009969	0	0.544136	0.647668		1	0.0572282	152.293	142.396	2	10.7	8.532	0	599.39	2
678	2018	-0.043418	0.0335608	1	0.536342	0.647668	1.35241	0	0.0558358	129.04	153.193	2	3.59	8.50141	0	506.23	3
678	2019	0.010498	0.0084601	0	0.535868	0.647668	1.71336	0	0.0597521	128.398	188.696	1	7.34	8.33522	0	655.13	3
678	2020	-0.077334	-0.0166671	1	0.514025	0.647668	1.40606	0	0.066254	136.59	326.32	1	2.94	8.30453	0	611.18	3
679	2011	0.156123	-0.100084	0	0.423937	0.0673351	1.05573	0	0.0903974	140.305	157.352	6	28.2	9.61558	0	686.18	3
679	2012	0.117827	0.0113993	0	0.410287	0.253139	1.06564	0	0.0880103	165.743	157.977	5	31.93	9.57866	0	721.98	3
679	2013	0.115802	-0.0547643	0	0.403094	0.253139	0.996877	0	0.0885372	155.75	137.961	5	32.15	9.66526	0	653.52	2
679	2014	0.053133	0.0422154	0	0.385496	0.23439	1.06236	0	0.0913882	140.869	92.4672	8	26.51	9.58602	0	592.71	3
679	2015	-0.114115	0.0077841	1	0.322394	0.0276055	1.59744	0	0.10513	125.028	112.941	8	-5.68	9.27036	0	553.03	3
679	2016	0.017307	0.0302084	0	0.311826	0.0666001	1.49715	0	0.136797	150.631	145.128	7	23.51	9.20827	0	658.82	3
679	2017	0.001307	0.0096647	0	0.332368	0.0730039	1.17073	0	0.0605118	152.293	142.396	5	18.64	9.24677	0	547.72	3
679	2018	-0.343166	0.010278	1	0.342942	0.0675001	1.06072	0	0.095569	129.04	153.193	5	-2.12	8.73553	0	629.8	3
679	2019	-0.4044	-0.0017591	1	0.330252	0.0666001	1.13249	0	0.12726	128.398	188.696	4	-2.27	8.41253	0	500.01	3
680	2011	0.11968	-0.12878	0	0.285424	0.174795	1.11888	1	0.0401323	140.305	157.352	6	68.73	10.6568	0	673.5	3
680	2012	0.004718	0.0435062	0	0.233144	0.0289274	1.03994	1	0.0670258	165.743	157.977	5	63.5	10.221	0	715.77	3
680	2013	-0.080553	0.0267796	1	0.295269	0.0476881	0.950024	1	0.0756025	155.75	137.961	5	51.27	10.215	0	630.58	3
680	2014	-0.006166	0.051568	1	0.293849	0.0189633	1.33352	1	0.0785636	140.869	92.4672	7	14.92	9.87996	0	617.74	3
680	2015	-0.241993	0.0265715	1	0.323443	0.117386	1.49128	1	0.150363	125.028	112.941	7	54.58	9.23446	1	600.08	3
680	2016	0.005039	0.0294914	0	0.320039	0.117386	1.30802	1	0.119863	150.631	145.128	5	54.23	9.43883	1	606.67	3
680	2017	0.017429	0.056587	0	0.323972	0.117386	1.24057	1	0.0768452	152.293	142.396	2	5.45	9.84798	0	703.09	3
680	2018	0.023023	0.0190955	0	0.335062	0.110418	1.03494	1	0.0379283	129.04	153.193	5	16.21	10.1032	0	616.59	3
680	2019	0.016762	0.0450366	0	0.335231	0.110418	1.07763	1	0.0400505	128.398	188.696	3	10.44	9.89692	0	633.68	3
681	2014	0.18068	0.0439974	0	0.576341	0.910581	2.7594	0	0.161704	140.869	92.4672	8	20.83	8.50152	0	664.43	2
681	2015	0.097899	0.043349	0	0.551175	0.910581	3.48464	0	0.134177	125.028	112.941	8	22.84	8.77476	0	689.99	2
681	2016	0.103742	0.0665475	0	0.551175	0.910581	1.878	0	0.143903	150.631	145.128	8	21.87	9.15602	0	641.69	2
681	2017	0.126637	0.0610147	0	0.509214	0.910581	2.07757	0	0.153494	152.293	142.396	6	21.31	9.27322	0	675.73	3
681	2018	0.121752	0.0688056	0	0.509019	0.910581	2.40674	0	0.115295	129.04	153.193	8	23.97	9.47045	0	636.62	2
681	2019	0.072687	0.0224963	0	0.481895	0.949397	3.064	0	0.146147	128.398	188.696	7	22.69	9.25949	0	523.66	3
681	2020	0.04559	0.0278506	0	0.446771	0.986193	2.24613	0	0.17408	136.59	326.32	7	22.54	8.99068	0	622.79	3
682	2011	0.027899	-0.0574063	0	0.212673	0.0244948	1.81343	1	0.165804	140.305	157.352	1	11.3	8.64373	0	699.99	2
682	2012	0.038824	-0.0043774	0	0.215157	0.0280693	1.59765	1	0.157165	165.743	157.977	1	11.94	8.81965	0	719.91	2
682	2013	0.055884	0.0445459	0	0.207682	0.0155168	1.43221	1	0.169677	155.75	137.961	3	19.6	8.90182	0	691.94	3
682	2014	0.06398	0.0377465	0	0.208018	0.0155324	1.97841	1	0.164098	140.869	92.4672	3	14.83	8.93821	0	658.12	2
682	2015	0.062145	0.0508781	0	0.209436	0.0223312	2.63133	1	0.150125	125.028	112.941	4	14.94	9.05272	0	706.66	3
682	2016	0.075571	-0.0176639	0	0.213307	0.0313916		1	0.137317	150.631	145.128	4	14.91	9.17889	0	654.08	3
682	2017	0.071921	0.0400691	0	0.231282	0.0759965	1.29123	1	0.136556	152.293	142.396	3	15.75	9.26513	0	635.18	2
682	2018	0.069387	0.0515976	0	0.437846	0.502614	1.16369	1	0.0758172	129.04	153.193	2	17.1	9.37552	0	692.51	2
682	2019	0.082697	0.0811915	0	0.423236	0.502614	1.37286	1	0.0743346	128.398	188.696	5	19.74	9.47761	0	718.07	3
682	2020	0.086249	0.0463976	0	0.423858	0.502614	1.29692	1	0.0641705	136.59	326.32	3	17.75	9.55267	0	656.46	3
683	2011	0.121978	0.0370343	0	0.215085	0.0327971	1.19028	0	0.0668768	140.305	157.352	6	23.31	9.15371	0	720.95	2
683	2012	0.069962	0.0666726	0	0.229722	0.0491952	0.950732	0	0.0753274	165.743	157.977	6	20.09	9.21065	0	802.84	2
683	2013	0.00968	0.038743	0	0.216024	0.0295174	0.904414	0	0.0777165	155.75	137.961	3	15.51	9.14324	0	621.95	3
683	2014	0.034892	0.0391116	0	0.516093	0.0609875	0.979343	0	0.071727	140.869	92.4672	6	19.16	9.5904	0	548.34	2
683	2015	0.012458	0.0333078	0	0.530498	0.131588	1.021	0	0.0983025	125.028	112.941	3	16.61	9.6157	0	680.13	3
683	2016	-0.070312	0.0216913	1	0.467224	0.10102	1.05826	0	0.0777928	150.631	145.128	3	3.53	9.84479	0	556.18	1
683	2017	0.092598	0.0638998	0	0.457135	0.101708	1.03285	0	0.0823762	152.293	142.396	1	18.61	9.9766	0	630.41	2
683	2018	0.147072	0.0736248	0	0.418201	0.0774144	0.929279	0	0.0844539	129.04	153.193	2	19.29	9.83279	0	675.1	2
683	2019	0.073023	0.0646962	0	0.404478	0.18407	0.874606	0	0.100975	128.398	188.696	3	17.84	9.60744	0	612.53	3
683	2020	0.010417	0.0855421	0	0.393509	0.178174	0.842783	0	0.115882	136.59	326.32	3	14.08	9.60351	0	635.62	3
685	2011	0.206274	0.0243517	0	0.732376	0.0592635	1.09336	1	0.154477	140.305	157.352	6	26.89	7.89452	1	681.54	3
685	2012	0.062342	0.0355653	0	0.732409	0.0592603	1.27342	1	0.150329	165.743	157.977	5	20.02	7.90835	1	694.52	3
685	2013	0.096218	0.0381653	0	0.732409	0.0592603	1.23156	1	0.157892	155.75	137.961	7	25.86	7.97378	1	708.61	3
685	2014	0.105711	0.0381669	0	0.658585	0.263929	1.69114	1	0.135104	140.869	92.4672	7	26.32	8.24246	1	633.92	3
685	2015	0.16279	0.0234059	0	0.626827	0.26388	1.48378	1	0.119639	125.028	112.941	5	27.9	8.30325	0	698.55	3
685	2016	0.088598	0.0286759	0	0.637609	0.257938	1.23688	1	0.112397	150.631	145.128	6	25.73	8.48004	0	587.47	3
685	2017	0.092725	0.035599	0	0.638509	0.257453	1.15466	1	0.0968474	152.293	142.396	5	25.34	8.565	0	699	3
685	2018	0.058047	0.0335298	0	0.638509	0.257453	0.887726	1	0.0930694	129.04	153.193	5	25.3	8.73255	1	604.03	3
685	2019	0.082169	0.0434985	0	0.646274	0.257453	0.941331	1	0.0810432	128.398	188.696	5	24.18	8.81209	1	679.48	3
685	2020	0.09684	0.028075	0	0.64242	0.257447	0.912696	1	0.082351	136.59	326.32	5	23.87	8.77955	0	637.09	3
687	2011	0.063013	-0.0458293	0	0.502971	0.0144496	1.93183	1	0.095287	140.305	157.352	4	13.43	8.25516	1	653.09	2
687	2012	0.007426	-0.0256003	0	0.542268	0.976944	1.38329	1	0.138709	165.743	157.977	2	13.53	8.09289	1	655.21	2
687	2013	-0.102644	-0.0462438	1	0.527154	0.976944	1.38581	1	0.179099	155.75	137.961	3	1.86	8.03283	1	638.02	2
687	2014	0.009265	0.0322738	0	0.502606	0.613008		0	0.185579	140.869	92.4672	5	2.31	7.76831	1	632.07	2
687	2015	-0.198471	-0.128792	1	0.506886	0.614024	6.16232	0	0.187112	125.028	112.941	6	-1.18	8.87406	0	650.58	2
687	2016	0.103512	0.0015426	0	0.509219	0.546956	2.86486	0	0.0555048	150.631	145.128	4	17.66	9.43973	1	692.46	2
687	2017	0.027343	-0.0934555	0	0.468884	0.507254	2.11035	0	0.0722369	152.293	142.396	5	17.91	8.90613	1	560.51	2
687	2018	-0.393584	0.0202184	1	0.474772	0.507254	2.06791	0	0.096223	129.04	153.193	3	0.15	9.0345	1	625.08	3
687	2019	-0.911834	-0.047419	1	0.474772	0.507254	4.06701	0	0.400873	128.398	188.696	2	2	7.49223	1	0	3
688	2014	0.292568	0.182585	0	0.76611	0.646831	2.11186	0	0.071	140.869	92.4672	1	23.95	8.43901	1	644.53	1
688	2015	0.213268	0.100488	0	0.76611	0.646831	2.38262	0	0.0888337	125.028	112.941	1	24.98	8.45671	0	679.83	2
688	2016	0.142518	0.211152	0	0.755119	0.646831	5.33031	0	0.0825126	150.631	145.128	1	25.74	8.49822	0	688.72	2
688	2017	0.207113	0.214005	0	0.751411	0.646831		0	0.067297	152.293	142.396	1	31.57	8.56198	0	669.29	2
688	2018	0.177896	0.181806	0	0.75969	0.804829	5.10952	0	0.0787494	129.04	153.193	2	27.54	8.49713	0	529.9	3
688	2019	0.076394	0.127272	0	0.757435	0.804829	6.05016	0	0.102442	128.398	188.696	1	24.03	8.31101	0	628.29	3
688	2020	0.06469	0.0737867	0	0.818938	0.804829	3.48734	0	0.117731	136.59	326.32	1	27.94	8.22228	0	346.6	3
690	2011	0.052349	-0.0035698	0	0.330991	0.0317125	1.23829	0	0.0243572	140.305	157.352	5	70.81	9.29711	1	707.71	2
690	2012	0.126448	0.140415	0	0.344567	0.0355964	1.40619	0	0.0248067	165.743	157.977	7	61.51	9.30017	1	723.12	2
690	2013	0.263118	0.227007	0	0.334854	0.0300077	1.46098	0	0.02019	155.75	137.961	7	64.53	9.66171	1	675.87	1
690	2014	0.21282	0.170011	0	0.334188	0.0382996	1.61228	0	0.0282349	140.869	92.4672	8	79.72	9.49463	1	681.01	3
690	2015	0.127941	0.118065	0	0.376865	0.128588	2.21328	0	0.0853108	125.028	112.941	8	31.49	9.23291	1	652.6	2
690	2016	0.10146	0.0713813	0	0.359758	0.118419	1.59842	0	0.0767918	150.631	145.128	4	78.87	9.19492	1	621.4	2
690	2017	0.012332	0.0441799	0	0.319767	0.341799	1.4808	0	0.13324	152.293	142.396	5	8.9	8.87229	1	574.99	3
690	2018	0.053302	0.0455079	0	0.332865	0.341799	1.25103	0	0.0748887	129.04	153.193	5	26.74	9.15438	1	709.96	2
690	2019	0.096197	0.100249	0	0.334244	0.341799	1.14087	0	0.0640596	128.398	188.696	6	29.88	9.47084	1	614.91	2
690	2020	0.178211	0.182251	0	0.310358	0.264313	1.24734	0	0.0500549	136.59	326.32	6	35.91	9.73311	1	661.47	2
691	2014	-0.345736	-0.0192763	1	0.27035	0.852079	5.52516	0	0.678201	140.869	92.4672	1	-1.31	6.23291	0	0	3
691	2015	0.162575	-0.121678	0	0.303679	0.852079	12.126	0	0.0676241	125.028	112.941	1	3.3	7.42909	0	0	2
691	2020	0.195895	-0.0995519	0	0.310667	0.829669	2.54264	0	0.0786546	136.59	326.32	1	18.68	7.34385	1	496.03	2
692	2011	0.035779	-0.031245	0	0.384154	0.0375756	0.995567	1	0.0667525	140.305	157.352	4	17.52	8.3891	0	671.61	3
692	2012	0.023654	0.0510063	0	0.387523	0.0375756	1.00607	1	0.0681636	165.743	157.977	4	17.84	8.50131	0	670.15	3
692	2013	0.015775	0.0120925	0	0.495592	0.142432	1.2287	1	0.0537644	155.75	137.961	7	22.85	8.50458	0	591.55	3
692	2014	0.036739	0.0391984	0	0.378953	0.0268258	1.31913	1	0.0640425	140.869	92.4672	6	17.65	8.50544	0	670.92	3
692	2015	0.059223	0.0411494	0	0.372825	0.0201336	1.53828	1	0.0632207	125.028	112.941	5	19.06	8.49117	0	669.85	3
692	2016	0.04269	-0.0346663	0	0.38082	0.0249853	1.40629	1	0.0550608	150.631	145.128	6	19.51	8.6078	0	611.57	3
692	2017	-0.040153	0.0206532	1	0.380061	0.026736	1.2578	1	0.063609	152.293	142.396	5	6.95	8.52946	0	519.04	2
692	2018	0.016233	-0.0012556	0	0.374087	0.0211812	0.983337	1	0.0597638	129.04	153.193	4	2.46	8.60618	0	0	3
692	2019	-0.07372	0.0003548	1	0.377423	0.0211812	1.03997	1	0.0616585	128.398	188.696	5	11.82	8.58031	0	251.35	3
692	2020	-0.798786	0.0753142	1	0.388071	0.0426623	1.23908	1	0.0568179	136.59	326.32	5	-5.78	8.58944	0	638.96	3
695	2011	0.019554	0.0058629	0	0.404462	0.0223232	1.7777	1	0.025378	140.305	157.352	5	8.57	8.22756	1	700.08	3
695	2012	0.015343	0.16292	0	0.409389	0.0281228	1.98497	1	0.0300653	165.743	157.977	4	19.03	8.30733	1	662.25	2
695	2013	0.010942	0.059277	0	0.409435	0.0494863	2.16163	1	0.0349789	155.75	137.961	5	18.5	8.16098	0	687.2	3
695	2014	0.010606	0.0785039	0	0.441293	0.069849	3.25465	1	0.0396244	140.869	92.4672	5	19.13	8.07565	0	673.28	3
695	2015	0.010653	0.0656642	0	0.439182	0.491811	5.98334	1	0.0429727	125.028	112.941	5	19.14	7.99976	1	714.77	2
695	2017	0.050818	0.0117122	0	0.444167	0.491811		1	0.0543536	152.293	142.396	5	19.31	8.35703	1	615.22	1
695	2018	0.110189	0.157302	0	0.442236	0.491811	2.70796	1	0.0405579	129.04	153.193	5	18.29	8.81766	0	640.65	2
695	2019	0.064814	-0.0180844	0	0.408397	0.37183	2.10006	1	0.0583799	128.398	188.696	4	18.95	8.05967	0	646.8	2
695	2020	-0.04414	-0.0596835	1	0.37069	0.301759	1.9193	1	0.056201	136.59	326.32	3	3.39	7.88789	0	646.93	2
697	2012	0.106361	0.0362985	0	0.611704	0.389879	3.70827	0	0.149309	165.743	157.977	1	17.31	7.10827	0	668.35	2
697	2013	0.121287	0.227007	0	0.519662	0.389879	3.78866	0	0.116759	155.75	137.961	1	18.46	7.18634	0	632.94	2
697	2014	0.083274	0.140346	0	0.43989	0.389879	3.44604	0	0.126167	140.869	92.4672	2	17.82	7.24988	0	645.98	2
697	2015	0.041222	0.0339257	0	0.298017	0.0696641	7.419	0	0.186802	125.028	112.941	4	16.07	6.73251	0	593.85	3
697	2016	-0.028317	-0.0470286	1	0.302836	0.0685904		0	0.592806	150.631	145.128	3	3.98	6.1214	0	650.84	2
697	2017	0.035062	-0.0134651	0	0.302117	0.0639133	2.76117	0	0.265144	152.293	142.396	7	14.63	7.92832	0	558.46	2
697	2018	0.009478	0.0107979	0	0.403026	0.396369	1.68106	0	0.169739	129.04	153.193	7	13.85	8.63903	0	710.88	2
697	2019	-0.680456	0.0244004	1	0.406359	0.549209	2.29813	0	0.111519	128.398	188.696	6	-2.04	8.93199	0	558.93	2
697	2020	-0.380008	0.0292482	1	0.406157	0.549209	2.74139	0	0.254424	136.59	326.32	4	-1.02	8.37819	0	644.6	3
698	2011	0.067673	0.0278461	0	0.355271	0.0234363	1.06209	1	0.0276682	140.305	157.352	5	4.65	10.1185	0	613.61	2
698	2012	-0.052104	-0.0005168	1	0.357784	0.0329266	0.963759	1	0.0287685	165.743	157.977	5	6.16	10.1496	0	570.49	1
698	2013	0.009805	0.0592686	0	0.358761	0.0451168	0.923981	1	0.026815	155.75	137.961	4	11.85	10.1788	0	693.68	3
698	2014	0.005326	0.0102684	0	0.354797	0.0451168	1.03276	1	0.0213519	140.869	92.4672	4	11.77	10.2124	0	775.68	2
698	2015	0.049174	0.0582437	0	0.481495	0.725268	1.14384	1	0.0374508	125.028	112.941	4	10.16	10.1078	0	710.43	3
698	2016	0.083889	0.0680818	0	0.477157	0.725268	1.1122	1	0.0381113	150.631	145.128	3	15.64	9.96608	0	632.91	3
698	2017	0.053012	0.0200203	0	0.479828	0.725268	1.02443	1	0.0287659	152.293	142.396	2	12.79	10.2901	0	704.54	3
698	2018	0.026676	0.0070541	0	0.477697	0.725268	0.840382	1	0.0150679	129.04	153.193	2	16.12	10.2156	0	709.49	3
698	2019	-0.18115	0.113618	1	0.477296	0.725268	0.895208	1	0.0154771	128.398	188.696	1	-1.27	10.2785	0	647.79	1
698	2020	0.091753	-0.0369454	0	0.478799	0.725268	0.979303	1	0.0338378	136.59	326.32	2	19.36	10.1665	0	749.86	3
700	2011	0.094441	0.0805065	0	0.407246	0.0739448	1.12423	0	0.0948014	140.305	157.352	5	13.36	8.93189	0	696.33	3
700	2012	0.142891	0.0771249	0	0.392279	0.0312682	1.07874	0	0.0985124	165.743	157.977	6	23	9.13271	0	719.88	3
700	2013	0.149459	0.117907	0	0.391565	0.0255874	1.31892	0	0.101874	155.75	137.961	6	21.28	9.30824	0	729.83	3
700	2014	0.168858	0.0979862	0	0.406644	0.0805938	1.62863	0	0.103843	140.869	92.4672	7	23.49	9.46115	0	683.31	2
700	2015	0.155893	0.0571829	0	0.473747	0.111293	2.18952	0	0.117698	125.028	112.941	7	22.96	9.23897	0	645.31	3
700	2016	0.067396	0.0526098	0	0.382873	0.0573467	1.47277	0	0.142526	150.631	145.128	7	24.11	9.27711	0	619.83	3
700	2017	0.044765	0.0101085	0	0.357241	0.0342087	1.17783	0	0.159861	152.293	142.396	8	24.11	9.47401	0	619.11	3
700	2018	0.004062	-0.0019808	0	0.44175	0.185787	1.01281	0	0.145977	129.04	153.193	9	24.96	9.52345	0	669.11	3
700	2019	0.043193	0.0215172	0	0.447702	0.185787	1.09628	0	0.0983659	128.398	188.696	9	23.97	9.61215	0	643.04	3
700	2020	0.00648	0.0301072	0	0.394185	0.185787	1.2362	0	0.0999264	136.59	326.32	8	24.32	9.70668	0	648.26	3
701	2011	0.12311	0.0227327	0	0.3129	0.0639513	1.21683	1	0.0108633	140.305	157.352	7	20.94	11.1203	0	688.5	2
701	2012	0.123669	-0.172319	0	0.318157	0.0639513	1.13225	1	0.0098864	165.743	157.977	8	21.33	11.2914	0	611.44	2
701	2013	0.223011	0.0036062	0	0.314165	0.0639513	1.15713	1	0.0093337	155.75	137.961	8	23.44	11.6308	0	822.26	1
701	2014	0.110564	0.0456552	0	0.371756	0.376719	1.11056	1	0.0092862	140.869	92.4672	8	22.69	11.5967	0	587.39	2
701	2015	0.038177	0.0190323	0	0.357386	0.378644	1.22735	1	0.011228	125.028	112.941	8	67.08	11.6299	0	681.67	2
701	2016	0.026448	0.0398055	0	0.369617	0.803148	1.03455	1	0.011776	150.631	145.128	8	61.66	11.7341	0	682.35	2
701	2017	0.014231	0.0206568	0	0.353242	0.803148	0.954549	1	0.0097472	152.293	142.396	7	17.22	11.9273	0	645.11	3
701	2018	0.008553	-0.0336645	0	0.337458	0.803148	0.852605	1	0.0075625	129.04	153.193	8	14.98	12.1471	0	661	2
701	2019	-0.646035	-0.145673	1	0.337215	0.803148	0.953714	1	0.0078794	128.398	188.696	6	-1.94	12.4519	0	594.31	1
701	2020	0.018518	0.0045909	0	0.332471	0.0418687	0.951051	1	0.0080577	136.59	326.32	6	11.94	12.3513	0	609.92	2
702	2011	0.014528	-0.0157299	0	0.259922	0.0332096	1.78915	1	0.0387041	140.305	157.352	1	17	9.09543	1	678.27	2
702	2012	0.010178	0.110965	0	0.273651	0.0762346	1.73024	1	0.0413756	165.743	157.977	1	17.14	9.14368	1	590	3
702	2013	-0.055845	0.0479278	1	0.287535	0.0360972	2.09572	1	0.0357009	155.75	137.961	1	-5.21	9.18701	1	620.13	3
702	2014	0.056925	0.0079471	0	0.304007	0.070031	3.9481	1	0.0415732	140.869	92.4672	1	18.24	9.09419	1	713.18	3
702	2015	0.009556	0.0116718	0	0.327071	0.103809	7.2289	1	0.0516963	125.028	112.941	1	17.19	8.79599	1	590.15	3
702	2016	0.002758	0.0981627	0	0.317861	0.0938104	5.89874	1	0.0521437	150.631	145.128	2	16.83	8.73781	1	552.98	2
702	2017	0.031716	-0.0081045	0	0.342136	0.14333	2.93858	1	0.0535191	152.293	142.396	2	15.84	8.87345	1	674.41	2
702	2018	0.105926	0.015126	0	0.377556	0.196963	2.3346	1	0.0391015	129.04	153.193	2	21.83	8.86346	1	648.54	2
702	2019	0.02837	0.135633	0	0.361225	0.176134	2.43957	1	0.0587464	128.398	188.696	1	13.2	8.69943	0	610.28	3
702	2020	0.056063	-0.121305	0	0.32895	0.14333	2.0109	1	0.0647617	136.59	326.32	2	20.18	8.62252	0	678.15	3
703	2011	0.383113	0.12609	0	0.811754	0.0658042	1.10324	0	0.0097776	140.305	157.352	8	24.86	11.0877	1	573.36	2
703	2012	0.063908	0.0072627	0	0.802088	0.0658042	1.06269	0	0.0090231	165.743	157.977	4	16.24	11.1498	1	846.35	2
703	2013	0.069932	0.0078792	0	0.782034	0.0658042	1.01205	0	0.0102764	155.75	137.961	5	15.65	11.064	1	746.87	3
703	2014	-0.055113	0.0703561	1	0.718393	0.0086241	1.12728	0	0.0115629	140.869	92.4672	6	6.9	10.9134	1	679.91	2
703	2015	0.021136	0.0162716	0	0.760938	0.174353	1.21663	0	0.0114628	125.028	112.941	5	13.64	10.9994	0	792.63	3
703	2016	0.082506	0.112446	0	0.670179	0.172161	1.28795	0	0.011776	150.631	145.128	2	15.53	11.1173	0	806.29	3
703	2019	0.154965	-0.001315	0	0.564191	0.168987	1.0989	0	0.0078794	128.398	188.696	9	26.81	11.5796	0	757.4	2
703	2020	0.127484	0.0543438	0	0.583842	0.170401	1.1642	0	0.0112248	136.59	326.32	8	24.39	11.6373	0	819.07	2
705	2011	0.061154	-0.0033609	0	0.303633	0.172959	1.4252	1	0.0485863	140.305	157.352	5	18.94	9.1235	0	634.34	3
705	2012	0.057075	0.0765554	0	0.356782	0.240796	1.38643	1	0.0443821	165.743	157.977	5	21.88	9.18717	0	710.84	3
705	2013	0.057506	0.0099732	0	0.289783	0.124573	1.63417	1	0.0452353	155.75	137.961	5	19.3	9.27754	0	644.73	2
705	2014	0.034003	0.0451622	0	0.257352	0.0834286	1.98207	1	0.0592007	140.869	92.4672	5	17.14	9.1775	0	728.61	3
705	2015	0.02964	0.0292771	0	0.267277	0.0993137	3.17218	1	0.060585	125.028	112.941	5	17.54	9.21898	0	618.91	2
705	2016	0.036014	0.0575038	0	0.265895	0.106331	2.27724	1	0.045528	150.631	145.128	5	19.66	9.26541	0	660.41	3
705	2017	0.046573	0.0252163	0	0.257879	0.095511	1.55823	1	0.050818	152.293	142.396	3	18.57	9.312	1	631.94	3
705	2018	0.050716	0.0120214	0	0.262672	0.107245	1.23146	1	0.0357045	129.04	153.193	4	19.24	9.41572	1	686.87	3
705	2019	0.135702	0.045724	0	0.267902	0.125197	1.16742	1	0.0339001	128.398	188.696	6	25.13	9.55586	0	701.71	2
705	2020	0.05346	0.0573116	0	0.309225	0.0717885	1.20736	1	0.0346084	136.59	326.32	6	23.01	9.6242	0	630.31	3
707	2011	0.1621	0.0861127	0	0.266248	0.019441	1.18256	1	0.057189	140.305	157.352	2	21.42	9.5255	0	652.18	2
707	2012	0.004083	0.0710921	0	0.284197	0.0613294	1.03118	1	0.0616321	165.743	157.977	3	14.35	9.34698	0	724.45	3
707	2013	-0.368458	-0.0098923	1	0.273099	0.0413727	1.03849	1	0.0797751	155.75	137.961	2	-1.63	9.15435	0	495.68	3
707	2014	0.002267	0.0498851	0	0.29175	0.0648576	1.09106	1	0.0554705	140.869	92.4672	5	11.42	9.24269	0	699.76	3
707	2015	0.010377	0.0598368	0	0.294314	0.0563399	1.24281	1	0.0549192	125.028	112.941	6	1.63	9.22184	0	603.17	3
707	2016	-0.401982	0.0167032	1	0.271259	0.0219272	1.30244	1	0.057316	150.631	145.128	4	33.52	9.24521	0	638.26	3
707	2017	-0.32824	-0.0385607	1	0.308418	0.0824232	1.21876	1	0.0507986	152.293	142.396	5	-2.36	9.30264	0	557.67	3
708	2011	0.21512	0.119649	0	0.659937	0.940557	1.31088	1	0.01305	140.305	157.352	2	23.23	10.2081	0	715.12	3
708	2012	0.074773	0.0171323	0	0.626142	0.940557	1.08968	1	0.043783	165.743	157.977	2	14.95	10.0548	0	692.85	3
708	2013	0.066369	0.028104	0	0.622836	0.940557	0.886732	1	0.0430909	155.75	137.961	5	19.83	9.97116	0	634.79	3
708	2014	0.083031	0.0875733	0	0.60049	0.940557	1.22128	1	0.0427495	140.869	92.4672	4	20.86	9.97031	0	694.76	3
708	2015	0.079346	0.0189453	0	0.60072	0.940557	1.3872	1	0.0470811	125.028	112.941	5	19.28	9.81483	0	666.83	3
708	2016	0.08106	0.13516	0	0.613028	0.940557	1.34242	1	0.0453708	150.631	145.128	5	19.81	9.7884	0	686.06	3
708	2017	0.101889	0.0539547	0	0.629008	0.940557	1.16849	1	0.0403151	152.293	142.396	5	20.58	10.2846	0	634.56	3
708	2018	0.121011	0.0953808	0	0.619848	0.940557	0.939782	1	0.0075625	129.04	153.193	6	23.99	10.5184	0	564.38	3
708	2019	0.219492	0.1092	0	0.892093	0.0604157	1.08926	1	0.0199111	128.398	188.696	9	30.72	11.4978	0	720.77	2
708	2020	0.22467	0.0848602	0	0.889547	0.0604157	1.26285	1	0.0194857	136.59	326.32	7	31.58	11.5276	0	752.52	2
709	2011	0.033021	0.128244	0	0.658914	0.407614	0.951038	1	0.0454118	140.305	157.352	5	50.39	11.6294	0	785.45	3
709	2012	0.003109	0.0349448	0	0.658914	0.407614	0.950107	1	0.0510831	165.743	157.977	5	55.82	11.6846	0	726.9	3
709	2013	0.003069	0.0691015	0	0.658914	0.407614	0.93236	1	0.0497891	155.75	137.961	6	14.58	11.7066	1	775.75	2
709	2014	0.015933	0.0847239	0	0.655514	0.41088	0.987115	1	0.0542164	140.869	92.4672	5	12.28	11.648	1	762.49	3
709	2015	0.008845	0.0803391	0	0.633139	0.460109	0.995176	1	0.0547613	125.028	112.941	7	15.33	11.3312	0	782.61	3
709	2016	0.031005	0.0065861	0	0.649427	0.439715	0.956206	1	0.046921	150.631	145.128	6	66.52	11.3465	0	632.28	3
709	2017	0.045092	0.0862847	0	0.633778	0.439329	0.967154	1	0.0397043	152.293	142.396	6	19.58	11.7495	0	660.36	2
709	2018	0.082192	0.0478317	0	0.642857	0.439329	0.862082	1	0.0202239	129.04	153.193	5	19.85	11.867	0	659.39	2
709	2019	0.048785	0.0462761	0	0.652667	0.439329	0.851677	1	0.0227526	128.398	188.696	4	13.95	11.8479	0	670.22	2
709	2020	0.033754	0.0318587	0	0.66336	0.439329	0.848126	1	0.0243144	136.59	326.32	5	16.77	11.7022	0	676.01	3
710	2011	0.00226	-0.0604062	0	0.603248	0.0104239	4.53277	1	0.061867	140.305	157.352	2	16.73	7.97155	0	694.14	3
710	2012	0.001802	0.141533	0	0.634752	0.0363701	4.60112	0	0.0829558	165.743	157.977	1	16.94	7.76614	0	714.92	2
710	2013	-0.05092	0.0381091	1	0.601795	0.0069936		0	0.107247	155.75	137.961	1	-4.56	7.55069	0	585.78	3
710	2014	0.054108	0.0424128	0	0.61108	0.0154968	4.28613	0	0.124037	140.869	92.4672	2	8.38	7.61482	0	741.01	2
710	2015	-0.105029	-0.141937	1	0.636434	0.0385498	13.1539	0	0.157319	125.028	112.941	2	3.44	7.45049	0	650.93	3
710	2016	-0.036122	-0.0258949	1	0.61954	0.681803	11.4615	0	0.137346	150.631	145.128	2	5.46	7.36727	0	629.8	2
710	2017	0.185661	0.0411593	0	0.566892	0.954563	2.78941	0	0.106577	152.293	142.396	9	23.26	8.56481	0	0	2
710	2018	0.148323	0.0759099	0	0.566892	0.954563	1.75456	0	0.0778673	129.04	153.193	6	26	8.74947	0	346.17	2
710	2019	0.180507	0.0400983	0	0.550079	0.926526	2.38246	0	0.0752746	128.398	188.696	7	24.06	8.85442	0	710.59	2
710	2020	0.086253	0.0497261	0	0.494508	0.893256	3.8599	0	0.0910544	136.59	326.32	6	25.37	8.70163	0	618.39	3
711	2011	0.044736	0.101657	0	0.406495	0.161007	2.10654	0	0.257557	140.305	157.352	6	31.42	6.99103	0	649.07	3
711	2012	0.000258	0.0313224	0	0.313335	0.0952127	2.23771	0	0.261821	165.743	157.977	5	24.77	6.74112	0	709	3
711	2013	-0.078376	0.0154932	1	0.324959	0.084134	1.52413	0	0.431995	155.75	137.961	5	0.85	6.37952	0	698.03	2
711	2014	-0.210022	-0.0078039	1	0.341441	0.428504	2.43305	0	0.640942	140.869	92.4672	6	-2.08	6.37252	0	0	2
711	2016	0.011554	-0.0630258	0	0.523791	0.607977		0	0.136281	150.631	145.128	8	28.61	7.92493	0	651.03	2
711	2017	0.081813	-0.0453455	0	0.505372	0.552334	1.26384	0	0.0839448	152.293	142.396	7	16.94	9.09735	0	732.73	1
711	2018	0.023998	-0.0767061	0	0.505372	0.552334	1.04098	0	0.0942093	129.04	153.193	4	24.84	9.36643	0	668.15	2
711	2019	-0.220621	-0.0073147	1	0.496976	0.666667	1.01745	0	0.152477	128.398	188.696	5	-1.59	9.09116	0	547.46	3
711	2020	-0.636471	0.0061373	1	0.477633	0.666667	1.00177	0	0.268654	136.59	326.32	4	-0.91	8.61289	0	530.61	3
712	2011	0.028934	0.0286998	0	0.414821	0.407913	2.0241	0	0.271165	140.305	157.352	3	17.99	6.47633	0	645.28	3
712	2012	0.017971	0.0120621	0	0.60029	0.146884	1.50225	0	0.286013	165.743	157.977	3	23.7	6.48181	0	591.58	3
712	2013	0.026127	0.0274605	0	0.610476	0.146839	1.32351	0	0.472422	155.75	137.961	6	24.85	6.51334	0	722.65	3
713	2011	0.048462	-0.0576365	0	0.407267	0.0504213	2.5884	1	0.0669378	140.305	157.352	7	16.49	9.07492	0	701.61	3
713	2012	0.057969	0.0289376	0	0.421514	0.0725895	2.09413	1	0.0611164	165.743	157.977	5	17.72	9.10298	0	731.98	3
713	2013	0.045121	0.100648	0	0.402633	0.0759169	1.74181	1	0.0632634	155.75	137.961	5	16.58	8.98519	0	631.18	3
713	2014	0.046295	0.131499	0	0.37764	0.0494403	1.92524	1	0.07702	140.869	92.4672	6	16.25	8.81211	0	694.99	3
713	2015	0.022555	0.0605082	0	0.433792	0.146949	2.37697	1	0.0980206	125.028	112.941	6	13.72	8.60497	0	695.43	3
713	2016	0.016147	-0.129282	0	0.451789	0.146949	2.00915	1	0.0930252	150.631	145.128	6	19.66	8.70455	0	600.07	3
713	2017	0.010565	-0.0646357	0	0.376871	0.0494403	1.30907	1	0.0697209	152.293	142.396	4	15.81	8.82188	0	677.08	2
713	2018	0.038219	-0.0274168	0	0.413189	0.119873	0.895688	1	0.0482644	129.04	153.193	5	19.94	9.09425	0	630.87	2
713	2019	0.037685	0.0506706	0	0.351727	0.083508	1.66691	1	0.0397258	128.398	188.696	3	17.02	9.30902	0	656.5	2
713	2020	0.032258	0.075087	0	0.345467	0.0620983	3.00698	1	0.0407446	136.59	326.32	3	18.05	9.28535	0	683.01	3
715	2011	0.117593	0.192653	0	0.437656	0.089308	1.42895	1	0.0992361	140.305	157.352	8	25.73	9.45691	1	693.81	2
715	2012	0.087613	0.128285	0	0.416977	0.0756922	1.26784	1	0.10957	165.743	157.977	7	24.58	9.42291	1	700.02	3
715	2013	0.086784	0.0717347	0	0.477351	0.134591	2.10132	1	0.10722	155.75	137.961	7	24.91	9.46782	1	667.7	3
715	2014	0.07857	0.0128707	0	0.645699	0.296428		1	0.122147	140.869	92.4672	8	19.1	9.40095	1	527.77	3
715	2015	0.062264	0.0338198	0	0.644879	0.296428	2.2765	1	0.126345	125.028	112.941	8	27.01	9.29562	1	632.56	3
715	2016	0.075105	0.0238325	0	0.651098	0.296428	2.50185	1	0.0995482	150.631	145.128	6	27.01	9.1887	1	614.6	3
715	2017	0.06798	0.0492453	0	0.651098	0.296428	1.65019	1	0.113118	152.293	142.396	5	26.17	9.17612	0	645.63	2
715	2018	0.068923	0.0487979	0	0.611228	0.294386	1.12616	1	0.111717	129.04	153.193	5	25.84	9.23621	1	676.12	3
715	2019	0.109228	0.0680353	0	0.678971	0.305372	1.45842	0	0.0980074	128.398	188.696	4	28.72	9.30839	1	672.93	2
715	2020	0.064117	0.0625445	0	0.668484	0.305372	1.2571	0	0.294501	136.59	326.32	5	27.54	8.1788	0	579.01	3
716	2011	0.028713	0.0312068	0	0.322177	0.147113		0	0.0640463	140.305	157.352	2	14.66	8.30326	1	730.54	2
716	2012	0.050183	0.0428865	0	0.325061	0.147113	2.4018	0	0.0894785	165.743	157.977	1	14.41	7.97423	1	640.52	2
716	2013	0.061537	0.0736655	0	0.463549	0.134629	1.84493	0	0.0505609	155.75	137.961	2	11.89	8.6596	1	708.84	2
716	2014	0.046677	-0.0145318	0	0.446609	0.128006	1.5271	0	0.0513627	140.869	92.4672	2	15.15	8.80513	1	646.41	2
716	2015	0.082757	0.0570677	0	0.444791	0.119101	1.91027	0	0.058261	125.028	112.941	3	18.44	8.92743	1	558.07	2
716	2016	0.014138	-0.0220006	0	0.414434	0.119101	1.9031	0	0.0408164	150.631	145.128	1	9.41	9.09516	1	285.88	2
716	2017	0.046141	0.0756586	0	0.417562	0.119101	1.14995	0	0.0414611	152.293	142.396	4	18.72	9.1907	1	678.34	2
716	2018	0.008729	0.0319835	0	0.437253	0.146158	0.890629	0	0.0439347	129.04	153.193	2	18.07	9.54492	0	591.77	3
716	2019	0.004921	0.0402686	0	0.437994	0.145805	1.04463	0	0.0332632	128.398	188.696	2	19.01	9.66191	0	274.46	3
716	2020	0.000346	0.0741533	0	0.410546	0.123723	0.945202	0	0.0381857	136.59	326.32	1	17.19	9.53904	0	474.59	3
717	2011	-0.216884	0.163184	1	0.378999	0.0194904	0.995252	1	0.0179475	140.305	157.352	4	0.83	10.6149	0	583	1
717	2012	-0.307511	0.102073	1	0.374624	0.0194765	1.03659	1	0.0177983	165.743	157.977	5	-0.79	10.4478	0	0	2
717	2014	-0.381192	0.110236	1	0.581459	0.0146649	1.12065	1	0.0129451	140.869	92.4672	4	-0.11	10.4677	0	594.76	1
717	2015	-0.579978	0.0299296	1	0.553493	0.0113063	1.48828	1	0.0232401	125.028	112.941	5	-4.09	9.91058	0	0	2
717	2017	0.39698	0.219185	0	0.548763	0.0128964	2.28088	1	0.0097472	152.293	142.396	5	15.72	10.9166	0	0	1
717	2018	0.351112	0.231596	0	0.559048	0.0157575	1.29411	1	0.0075625	129.04	153.193	5	17.55	10.879	0	149.35	2
717	2019	0.257264	0.120596	0	0.55979	0.0181068	1.20206	1	0.0078794	128.398	188.696	7	23.25	10.9527	0	705.81	1
717	2020	0.212594	0.172594	0	0.585658	0.0784388	1.04623	1	0.0080577	136.59	326.32	7	23.75	11.0419	0	601.79	1
718	2011	0.200301	-0.0506776	0	0.69473	0.73616	1.26171	0	0.0225441	140.305	157.352	5	48.14	9.74751	1	724.95	3
718	2012	0.180118	0.107587	0	0.667487	0.864379	1.41399	0	0.0250192	165.743	157.977	3	71.2	9.92554	1	734.97	2
718	2013	0.137934	0.114706	0	0.687392	0.73616	1.1741	0	0.0219517	155.75	137.961	6	73.18	10.3615	1	618.93	2
718	2014	0.165726	0.0375403	0	0.670542	0.73616	1.2987	0	0.0236403	140.869	92.4672	5	36.13	10.3427	1	717.25	3
718	2015	0.122225	0.12717	0	0.596061	0.794155	1.77383	0	0.0188696	125.028	112.941	1	70.34	10.6898	0	694.63	2
718	2016	0.118425	0.168486	0	0.596061	0.794155	1.53341	0	0.02499	150.631	145.128	7	72.21	10.8296	1	645.04	3
718	2017	0.1237	0.100866	0	0.573086	0.794155	1.15633	0	0.043062	152.293	142.396	6	34.12	10.4809	1	618.35	3
718	2018	0.1091	0.0425927	0	0.576946	0.794155	1.03047	0	0.0741146	129.04	153.193	6	36.98	9.59783	1	590.33	3
718	2019	0.138937	-0.0330119	0	0.593357	0.73616	1.12932	0	0.0632124	128.398	188.696	4	37.73	9.67447	1	689.73	2
718	2020	0.117723	0.00616	0	0.667916	0.73616	1.08074	0	0.0539151	136.59	326.32	2	30.15	9.79408	1	660.35	3
719	2013	0.148284	0.0501994	0	0.808989	0.035876	1.21734	1	0.0774538	155.75	137.961	7	22.41	9.40267	1	743.3	2
719	2014	0.125583	0.138255	0	0.827402	0.0257754	1.11726	1	0.108809	140.869	92.4672	9	23.9	9.94558	1	685.27	2
719	2015	0.119037	0.097402	0	0.823826	0.0284829	1.69606	1	0.107611	125.028	112.941	8	23.76	9.95194	1	650.6	2
719	2016	0.10488	0.0692113	0	0.826037	0.0284829	1.32711	1	0.0979082	150.631	145.128	8	23.8	10.0522	1	688.59	2
719	2017	0.100761	0.0764064	0	0.826013	0.0284829	1.12203	1	0.103659	152.293	142.396	8	22.44	10.0514	1	675.72	2
719	2018	0.099001	0.0622898	0	0.82317	0.225073	1.01675	1	0.0911403	129.04	153.193	7	23.18	10.1431	1	692.22	2
719	2019	0.104103	0.0653551	0	0.823877	0.225073	0.946717	1	0.0943415	128.398	188.696	7	22.99	10.2001	1	690.09	3
719	2020	0.107562	0.121563	0	0.81837	0.225073	0.904407	1	0.0940412	136.59	326.32	7	19.13	10.2027	1	748.26	3
720	2013	0.070654	0.128514	0	0.241437	0.236855	1.18107	1	0.042307	155.75	137.961	3	10.52	9.02528	0	681.93	2
720	2014	0.123193	0.0902715	0	0.241134	0.236855	1.46386	1	0.035115	140.869	92.4672	4	12.13	9.12452	0	718.35	2
720	2015	0.113663	0.138577	0	0.200935	0.0313084	2.30869	1	0.0337163	125.028	112.941	4	21.41	9.18397	0	680.89	2
720	2016	-0.040361	0.0908485	1	0.209297	0.0619721	1.80123	1	0.043228	150.631	145.128	3	-2.62	8.95498	0	631.68	3
720	2017	-0.32824	0.0456733	1	0.467743	0.816527	1.32268	1	0.115826	152.293	142.396	3	-0.15	8.94888	0	578.43	2
720	2019	0.201221	-0.0597056	0	0.488462	0.746324	1.64043	1	0.0224836	128.398	188.696	1	24.83	10.1477	0	0	2
720	2020	0.103683	0.0788796	0	0.507976	0.746324	1.2465	1	0.0241371	136.59	326.32	3	23.37	10.238	0	320.3	2
721	2013	0.025522	0.0304015	0	0.384654	0.25411	1.63647	1	0.0536649	155.75	137.961	4	23.43	7.92722	0	654.92	3
721	2014	0.017013	0.0207173	0	0.354793	0.25411	2.99876	1	0.0631551	140.869	92.4672	3	17.54	7.90298	0	691.16	2
721	2015	-0.047925	0.0023235	1	0.350422	0.25411	4.0409	1	0.0872579	125.028	112.941	4	6.69	7.70384	0	631.14	2
721	2016	0.014426	0.0234317	0	0.350164	0.25411	4.25646	1	0.0604438	150.631	145.128	3	17.54	7.71429	0	690.54	3
722	2013	0.071941	0.0596507	0	0.579486	0.283038	1.20969	1	0.106454	155.75	137.961	2	13.76	6.8983	0	633.61	3
722	2014	0.080841	0.0576511	0	0.593523	0.283038	1.24032	1	0.105589	140.869	92.4672	2	15.24	6.90439	0	646.66	3
722	2015	0.049002	0.043098	0	0.565039	0.188466	3.05202	1	0.116487	125.028	112.941	2	23.06	6.91553	0	661.25	3
722	2016	0.0488	0.0372014	0	0.55155	0.185182	2.22652	1	0.14161	150.631	145.128	3	27.22	6.91482	0	657.02	3
722	2017	0.026992	0.0323572	0	0.560565	0.183003	1.4553	1	0.193288	152.293	142.396	2	27.73	6.78428	1	633.2	3
722	2018	0.025109	0.0343384	0	0.570963	0.177091	0.944878	1	0.16132	129.04	153.193	3	27.08	6.90264	1	717.54	3
722	2020	0.031894	-0.0559973	0	0.570952	0.177091	1.04517	1	0.117969	136.59	326.32	3	29.44	7.15601	0	686.47	3
723	2011	0.041154	0.0372805	0	0.440661	0.406141		0	0.0226054	140.305	157.352	1	15.42	9.04915	1	724.7	3
723	2012	-0.066445	-0.0828939	1	0.434598	0.406141	1.87158	0	0.0310479	165.743	157.977	2	14	8.83445	1	550.35	3
723	2013	0.085268	0.149219	0	0.431654	0.406141	2.02698	0	0.0343516	155.75	137.961	2	20.1	8.94062	1	613.01	2
723	2014	0.020114	-0.0316964	0	0.440132	0.406141	2.39394	0	0.0388159	140.869	92.4672	2	16.38	8.74955	1	582.41	3
723	2015	-0.076983	0.0665101	1	0.871479	0.0124878	1.12052	0	0.0407372	125.028	112.941	8	11.35	9.46466	1	446.18	1
723	2016	0.10908	0.0194308	0	0.871676	0.0553848	1.18372	0	0.0389673	150.631	145.128	6	23.55	9.66258	1	619.31	1
723	2017	0.155059	0.102451	0	0.814476	0.0230721	1.37901	0	0.0320944	152.293	142.396	4	18.13	10.2135	1	656.86	1
723	2018	0.244977	0.0821376	0	0.79866	0.0232502	1.07122	0	0.0298277	129.04	153.193	7	20.6	10.3551	1	718.87	1
723	2019	0.124549	0.0981117	0	0.733182	0.089336	2.37708	0	0.0368571	128.398	188.696	2	18.39	10.2896	1	607.43	2
723	2020	0.083784	0.0481389	0	0.619834	0.059521	1.58439	0	0.0426973	136.59	326.32	3	16.95	10.2084	1	591.75	2
727	2011	-0.031553	0.0640206	1	0.365306	0.170224	2.44766	1	0.136466	140.305	157.352	1	0.67	8.024	1	420.21	3
727	2012	-0.148417	0.117392	1	0.288869	0.163111	1.94733	1	0.129936	165.743	157.977	2	1.1	8.1091	1	532.89	3
727	2013	-0.035351	-0.0315206	1	0.292974	0.163111		1	0.13894	155.75	137.961	2	3.63	8.22229	1	576.88	3
727	2014	0.036162	0.0045511	0	0.272273	0.0684922	1.1999	1	0.102172	140.869	92.4672	1	10.11	8.4378	1	678.5	2
727	2015	0.001331	-0.000939	0	0.631463	0.440005	1.02076	1	0.206478	125.028	112.941	1	11.02	8.26857	0	620.79	2
727	2016	0.004566	0.0263539	0	0.541444	0.440005		1	0.316346	150.631	145.128	1	11.01	7.81623	0	660.69	2
727	2017	0.003419	0.0217928	0	0.504054	0.440005	0.954549	1	0.0615674	152.293	142.396	1	5.1	9.16247	0	599.53	2
727	2018	-0.092888	0.0426526	1	0.503408	0.440005	0.816409	1	0.05238	129.04	153.193	1	1.91	9.15164	0	530.37	3
727	2019	-0.814124	0.0296853	1	0.502389	0.440005	1.07294	1	0.0601675	128.398	188.696	1	-2.06	9.18834	0	560.08	3
729	2011	0.093379	0.0494067	0	0.652557	0.0526443	1.32359	1	0.0824875	140.305	157.352	8	56.56	9.95369	1	767.41	3
729	2012	0.06177	0.0731511	0	0.65543	0.0602606	1.15407	1	0.0935703	165.743	157.977	8	72.3	10.0134	1	754.18	2
729	2013	0.065191	0.163629	0	0.664656	0.0781	1.46165	1	0.0948055	155.75	137.961	8	75.77	10.0336	1	760.05	2
729	2014	0.060156	0.0635331	0	0.65255	0.040619	1.42641	1	0.0993079	140.869	92.4672	8	24.04	10.0127	1	376.82	3
729	2015	0.046353	0.0889618	0	0.647714	0.0456986	1.46378	1	0.115159	125.028	112.941	8	24.16	9.94334	0	718.07	3
729	2016	0.023296	0.0682142	0	0.647196	0.045694	1.28815	1	0.118479	150.631	145.128	8	60.16	9.87418	0	615.85	3
729	2017	0.012612	0.0766658	0	0.647984	0.045694	1.26178	1	0.113339	152.293	142.396	7	19.25	9.84373	0	640.6	3
729	2018	0.016336	0.060796	0	0.668233	0.0527343	1.10783	1	0.113092	129.04	153.193	7	19.34	9.88127	0	746.61	3
729	2019	0.019115	0.0866824	0	0.668233	0.0527343	1.22363	1	0.112928	128.398	188.696	8	19.68	9.90223	0	676.53	3
729	2020	0.020572	0.0848793	0	0.679707	0.0681914	1.48793	1	0.116707	136.59	326.32	7	19.71	9.87486	0	638.18	3
731	2011	0.13329	0.0839346	0	0.224451	0.425044	1.27111	1	0.0211917	140.305	157.352	5	26.66	9.81306	0	720.57	2
731	2012	0.121422	0.0753325	0	0.251761	0.425315	1.30528	1	0.0193749	165.743	157.977	4	25.86	10.0464	0	766.24	2
731	2013	0.06362	0.0346578	0	0.250947	0.425315	1.58311	1	0.0293512	155.75	137.961	1	18.97	9.93155	0	592.27	3
731	2014	-0.084605	-0.0063859	1	0.198627	0.425315	1.53804	1	0.035528	140.869	92.4672	3	5.82	9.56372	0	623.56	2
731	2015	0.020365	0.061544	0	0.197711	0.365364	1.56559	1	0.0484243	125.028	112.941	2	13.86	9.37068	0	675.39	3
731	2016	-0.097067	0.063781	1	0.200197	0.365364	1.70357	1	0.0856025	150.631	145.128	4	3.13	8.88247	0	574.02	2
731	2017	0.055951	0.126581	0	0.213075	0.365364	1.45839	1	0.0769187	152.293	142.396	5	19.03	8.91687	0	651.56	3
731	2018	0.079423	0.10708	0	0.234244	0.365364	1.01748	1	0.0910444	129.04	153.193	5	14.32	8.9815	0	575.32	3
[truncated: 20,298 more rows]
